# Supplementary material for: Large-scale survey to estimate the prevalence of disorders for 192 Kennel Club registered breeds
Source: Canine Genet Epidemiol. 2017 Sep 19;4:8. doi: 10.1186/s40575-017-0047-3 (PMC5604186; doi:10.1186/s40575-017-0047-3)
Supplement: Supplementary file 2 — Complete list of conditions supplied for each body/system category in the survey. (XLSX 13 kb) [file 40575_2017_47_MOESM2_ESM.xlsx]

## Sheet: Sheet1
Survey Term Digestive	Survey Term Oral/Dental	Surevy Term Heart	Survey Term Respiratory	Survey Term Eyes	Survey Term Ear/Skin/Coat	Survey Term Bones/Joints/Muscles	Survey Term Nervous	Survey Term Reproductive	Survey Term Liver	Survey Term Urinary	Survey Term Blood	Survey Term Endocrine	Survey Term Cancer/Lumps	Survey Term Autoimmune
Anal furnuculosis	Born with Missing Teeth	Aortic valve stenosis (Narrowing of the aortic valve)	Brachycephalic airway obstruction syndrome (BAOS)	Blindness	Alopecia/Baldness	Arthritis	Ataxia (poor coordination)	Cryptorchidism (one or both testicle undescended)	Hepatic (liver) lump (not certain is a cancer)	Acute (rapid-onset) kidney failure	Anaemia (low red blood cell count, pale gums)	Addison's disease (primary hypoadrenocorticism)(under-active adrenals)	Anal cancer/tumour	Immune Mediated Heamolytic Anaemia (IMHA)
Anal gland/sac impaction/blockage	Broken or rotting teeth	Cardiomyopathy (heart muscle disease) (DCM)	Bronchitis	Blocked tear ducts	Chronic Itching	Bone tumour/Cancer	Epilepsy	Foetal death/natural abortion	Hepatic (liver) tumour/Cancer	Blood present in urine	Immune-mediated haemolytic anaemia (IMHA)	Diabetes mellitus (sugar diabetes)	Anal lump (not certain is cancer)	Immune Mediated Thrombocytopenia (reduced number of platelets in the blood)
Anal gland/sac infection	Elongated soft palate	Enlarged heart	CHRONIC Coughing	Cataract - age related	Dermatitis	Cruciate disease	Myelopathy, Degenerative (progressive disease of the spinal cord, affecting coordination)	Mammary lump (not certain is a cancer)	Hepatitis (inflammation of the liver)	Born with a kidney disease	Leukemia (cancer of the blood)	Hyperadrenocorticism (Cushing's disease)(Over-active adrenals)	Bone cancer/tumour (e.g. osteosarcoma)	Polymyotis (inflammation of more than one muscle)
Anal lump (not certain is a cancer)	Epulis (benign fibrous lump of the gums)	Heart (cardiac) failure	Chronic difficulty breathing	Collie Eye Anomaly (CEA)	Flea allergic dermatitis	Degenerative joint disease (DJD) (Osteoarthritis)	Peripheral nerve disorder	Mammary tumour/Cancer	Hepatopathy (liver disorder)	Chronic (long-term) kidney failure	Lymphoma (cancer of the lymph nodes)	Hypothyroidism/Under-active Thyroid	Brain cancer/tumour	Rheumatoid arthritis (RA)
Anal tumour/Cancer	gum disease	Heart (cardiac) murmur (but not in heart failure)	Kennel Cough	Conjunctivitis	Flea infestation	Elbow dysplasia	Seizure/Fitting (Not diagnosed as epilepsy)	Mastitis (breast inflammation or infection)	Liver Failure	Urinary incontinence	Splenic lump (not certain is a cancer)	Hyperthyroidism/Over-active Thyroid	Ear cancer/tumour	Sebaceous adenitis (Autoimmune alopecia)
Colitis (Inflammation of the Colon)	Mouth Abscess	High blood pressue	Larynx (Voicebox) disorder	Distichiasis (Tiny hairs growng along the eyelids)	Harvest mite (chigger) dermatitis	Fontanelle (juvenile skull) incomplete closure	Senile dementia/ cognitive dysfunction	Milk fever/Hypocalcaemia (low blood calcium after giving birth)	Portosystemic Shunt	Urinary tract infection (UTI)	Splenic tumour/Cancer		Ear lump (not certain is cancer)	Steroid Responsive Meningitis/Arteritis
Constipation	Oral (mouth) lump (not certain is a cancer)	Irregular Heart beat	Narrowed nostrils	Ectropion (lower eyelid folds away from the eye)	Hypersensitivity (allergic) skin disorder	Hip dysplasia	Steroid Responsive Meningitis/Arteritis	Prostate gland disease			Thrombocyotpeania (reduced number of platelets in the blood)		Epulis (benign fibrous tumour of the gum)	Uveodermatologic syndrome (Vogt-Koyanagi-Harada-like syndrome)
Exocrine pancreatic insufficiency (EPI) (Lack of pancreatic digestive enzymes)	Oral (mouth) tumour	Mitral valve disease (MVD)	Persistent Sneezing	Entropion (lower eyelash folds towards the eye)	Infection of the skin close to the nail	Incomplete ossification of the humeral condyle (elbow joint) (IOHC)	Stroke	Pseudopregnancy (phantom pregnancy)			Von Willebrand disorder (causes blood clotting)		Leukemia (cancer of the blood)
Faecal incontinence	Overshot lower jaw	Patent ductus arteriosus (PDA) (Juvenile blood vessel fails to close in the heart)	Regular Reverse Sneezing	Glaucoma (high pressure in the eye)	Nail/Claw injury	Intervertebral disc disorder	Syringomyelia	Pyometra (infection of the uterus)					Lipoma (fatty lump)
Food Allergy	Retained baby/milk teeth		Rhinitis/ nose infection	Juvenile cataract	Pyoderma - Bacterial skin infection	Inverted tail (tail grows back in towards body)	Vestibular disease (loss of balance and lack of spatial awareness)	Infertility					Liver cancer/tumour
Foreign body ingestion	Undershot lower jaw		Trachea/Windpipe disorder	Keratoconjunctivitis sicca (KCS, Dry Eye)	Rash between folds of skin e.g. on face or base of tail	Masticatory muscle myositis (MMM) (inflammatory disease if the jaw muscles)		Testicular lump (not certain is a cancer)					Liver lump (not certain is cancer)
Gastric dilation-volvulus syndrome (GDV) / Bloat			Difficulty Breathing after exercise	Ocular (eye) discharge	Skin (cutaneous) cyst	Osteochondritis dissecans (OCD) (cracks in the cartilage of the joints)		Testicular tumour/Cancer					Lymphoma (cancer of the lymph nodes)
Haemorrhagic gastroenteritis (HGE) (bloody diarrhoea and vomiting)				Persistent Hyperplastic Primary Vitreous (PHPV)	Skin lump (not certain is a cancer)	Patellar luxation/Slipping kneecap		Vaginitis (vaginal inflammation)					Mammary cancer/tumour
Inflammatory bowel disease (IBD)				Primary Lens luxation (PLL)	Skin tumour/Cancer	Polymyositis (Chronic muscle inflammation)		Whelping / Birthing difficulties					Mammary lump (not certain is cancer)
Megaoesophagus / Enlarged oesophagus				Progressive Retinal Atrophy (PRA) - retinal degeneration	Tick infestation	Spondylosis (bony changes the spine)							Oral (mouth) cancer/tumour
Pancreatitis				Prolapsed third eyelid gland (Cherry eye)	Wet eczema (acute moist dermatitis)	Umbilical hernia							Oral (mouth) lump (not certain is cancer)
Persistent Diarrhoea				Uveitis (inflammation of the uvea)	Aural (ear) haematoma (A blood filled pocket in the ear)								Skin cancer/tumour
Persistent Vomiting					Deafness - complete								Skin (cutaneous) cyst
Persistent Vomiting and Diarrhoea					Deafness - partial								Skin lump (not certain is cancer)
					Ear mite infestation								Splenic cancer/tumour
					Otitis externa (redness or Infection of the outer ear)								Splenic lump (not certain is a cancer)
					Otitis media (infection of the middle ear)								Testicular cancer/tumour
					Vestibular disease (loss of balance and lack of spatial awareness)								Testicular lump (not certain is a cancer)
