# Supplementary material for: Large-scale survey to estimate the prevalence of disorders for 192 Kennel Club registered breeds
Source: Canine Genet Epidemiol. 2017 Sep 19;4:8. doi: 10.1186/s40575-017-0047-3 (PMC5604186; doi:10.1186/s40575-017-0047-3)
Supplement: Supplementary file 3 — List of all 752 diseases/conditions reported across the 43,005 unique live dogs surveyed, number of incidents reported and overall prevalence. (XLSX 41 kb) [file 40575_2017_47_MOESM3_ESM.xlsx]

## Sheet: Sheet1
Condition (sorted alphabetical order)	Count	percent
		of all incidents	prevalence
Abdominal lump	1	3.69891e-05	2.32531e-05
Abdominal neoplasia	1	3.69891e-05	2.32531e-05
Acute (rapid-onset) kidney failure	24	0.000887738	0.000558075
Acute moist dermatitis	155	0.00573331	0.00360423
Addison's disease (primary hypoadrenocorticism)	56	0.00207139	0.00130217
Adrenocortical tumour/cancer	1	3.69891e-05	2.32531e-05
Alkaline urine	2	7.39782e-05	4.65062e-05
Allergic to own bacteria	1	3.69891e-05	2.32531e-05
Alopecia/Baldness	159	0.00588127	0.00369724
Amblyopia	1	3.69891e-05	2.32531e-05
Amenorrhea	2	7.39782e-05	4.65062e-05
Amyloidosis	1	3.69891e-05	2.32531e-05
Anaemia	17	0.000628814	0.000395303
Anal cancer/tumour	39	0.00144257	0.000906871
Anal furnuculosis	21	0.000776771	0.000488315
Anal gland/sac impaction/blockage	221	0.00817459	0.00513894
Anal gland/sac infection	116	0.00429073	0.00269736
Anal lump	74	0.00273719	0.00172073
Anaphylactic shock	7	0.000258924	0.000162772
Anaplasma	1	3.69891e-05	2.32531e-05
Aneurism	1	3.69891e-05	2.32531e-05
Ankle dysplasia	1	3.69891e-05	2.32531e-05
Anterior segment dysgenesis	1	3.69891e-05	2.32531e-05
Aortic valve stenosis	27	0.000998705	0.000627834
Arachnoid Cysts	1	3.69891e-05	2.32531e-05
Arrythmia	2	7.39782e-05	4.65062e-05
Arthritis	959	0.0354725	0.0222997
Arthrodesis	1	3.69891e-05	2.32531e-05
Aspergillus Infection	5	0.000184945	0.000116266
Asthma	5	0.000184945	0.000116266
Ataxia	10	0.000369891	0.000232531
Atrial fibrillation	4	0.000147956	9.30124e-05
Atrial Septal Defect	1	3.69891e-05	2.32531e-05
Atrioventricular block	1	3.69891e-05	2.32531e-05
Atypical addisons	1	3.69891e-05	2.32531e-05
Atypical fainting syndrome	1	3.69891e-05	2.32531e-05
Aural (ear) haematoma	90	0.00332902	0.00209278
Autoimmune polyserositis	1	3.69891e-05	2.32531e-05
Avascular Necrosis of Hip	1	3.69891e-05	2.32531e-05
Azotaemia	1	3.69891e-05	2.32531e-05
B12 deficient	2	7.39782e-05	4.65062e-05
Babesiosis/Piroplasmosis	1	3.69891e-05	2.32531e-05
Back pain	4	0.000147956	9.30124e-05
Balanitis (glans penis inflammation)	2	7.39782e-05	4.65062e-05
Bilateral follicular hyperplasia	1	3.69891e-05	2.32531e-05
Bile duct obstruction	1	3.69891e-05	2.32531e-05
Bladder cyst	1	3.69891e-05	2.32531e-05
Bladder deformity	1	3.69891e-05	2.32531e-05
Bladder sphincter dyssynergia	1	3.69891e-05	2.32531e-05
Bladder tumour/cancer	8	0.000295913	0.000186025
Blepharitis	2	7.39782e-05	4.65062e-05
Blindness	83	0.00307009	0.00193001
Blocked tear ducts	155	0.00573331	0.00360423
Blood clot in bladder	1	3.69891e-05	2.32531e-05
Blood present in urine	103	0.00380988	0.00239507
Bone cancer/tumour	88	0.00325504	0.00204627
Bone tumour/Cancer	25	0.000924727	0.000581328
Born with a kidney disease	24	0.000887738	0.000558075
Born with Missing Teeth	2	7.39782e-05	4.65062e-05
Botulism	1	3.69891e-05	2.32531e-05
bowel prolapse	1	3.69891e-05	2.32531e-05
Brachycephalic airway obstruction syndrome (BAOS)	50	0.00184945	0.00116266
Bradycardia	2	7.39782e-05	4.65062e-05
Brain cancer/tumour	39	0.00144257	0.000906871
Brain cyst	1	3.69891e-05	2.32531e-05
Broken or rotting teeth	28	0.00103569	0.000651087
Bronchitis	30	0.00110967	0.000697593
Bursitis	9	0.000332902	0.000209278
Butterfly vertabrae	1	3.69891e-05	2.32531e-05
Calcinosis Circumscripta	1	3.69891e-05	2.32531e-05
Calcinosis Circumsripta	5	0.000184945	0.000116266
Calouses	1	3.69891e-05	2.32531e-05
Campilobacter infection	1	3.69891e-05	2.32531e-05
Campylobacter infection	29	0.00107268	0.00067434
Cancer of the thorax	1	3.69891e-05	2.32531e-05
Canine epileptoid cramping syndrome	25	0.000924727	0.000581328
Canine Epileptoid Cramping Syndrome	3	0.000110967	6.97593e-05
Canine folicular dysplasia	1	3.69891e-05	2.32531e-05
Canine Multi-focal Retinopathy	1	3.69891e-05	2.32531e-05
Canine scabies	2	7.39782e-05	4.65062e-05
Cardiac situs invertus	1	3.69891e-05	2.32531e-05
Cardiomyopathy	1	3.69891e-05	2.32531e-05
Cardiomyopathy (DCM)	55	0.0020344	0.00127892
Carpal hyperextension	1	3.69891e-05	2.32531e-05
Carpal valgus	4	0.000147956	9.30124e-05
Carpal Valgus	1	3.69891e-05	2.32531e-05
Cartliage problem	1	3.69891e-05	2.32531e-05
Cataract - age related	137	0.00506751	0.00318568
Cataract - diabetes	4	0.000147956	9.30124e-05
Cataract caused by trauma	2	7.39782e-05	4.65062e-05
Caudal occipital malformation syndrome (COMS)	1	3.69891e-05	2.32531e-05
Cerebellar abiotrophy	2	7.39782e-05	4.65062e-05
Cerebellitis	2	7.39782e-05	4.65062e-05
Cerebral dysplasia	1	3.69891e-05	2.32531e-05
Cerumen Impaction	18	0.000665804	0.000418556
Cerumen impaction	4	0.000147956	9.30124e-05
Cervical spondylomyelopathy (CSM)	6	0.000221935	0.000139519
Cherry Eye	6	0.000221935	0.000139519
Cheyletiella mites	6	0.000221935	0.000139519
Chiari-like malformation	10	0.000369891	0.000232531
Cholangiohepatitis	1	3.69891e-05	2.32531e-05
Choroidal hypoplasia	1	3.69891e-05	2.32531e-05
Chronic (long-term) kidney failure	53	0.00196042	0.00123241
Chronic Coughing	33	0.00122064	0.000767353
Chronic difficulty breathing	1	3.69891e-05	2.32531e-05
Chronic difficulty in breathing	41	0.00151655	0.000953378
Chronic Itching	610	0.0225633	0.0141844
Chronic itching	4	0.000147956	9.30124e-05
Chronic obstructive pulmonary disease (COPD)	2	7.39782e-05	4.65062e-05
Ciliary dyskinesia	1	3.69891e-05	2.32531e-05
Cirobacter infection	1	3.69891e-05	2.32531e-05
Cleft palate	1	3.69891e-05	2.32531e-05
Cobaline deficiency	1	3.69891e-05	2.32531e-05
Colic	3	0.000110967	6.97593e-05
Colitis	362	0.01339	0.00841763
Collapsed lungs	1	3.69891e-05	2.32531e-05
Collie Eye Anomaly (CEA)	8	0.000295913	0.000186025
Coloboma	1	3.69891e-05	2.32531e-05
Comedone syndrome	5	0.000184945	0.000116266
Compression of spine	2	7.39782e-05	4.65062e-05
Congenital Cataracts	3	0.000110967	6.97593e-05
congenital heart disease	1	3.69891e-05	2.32531e-05
Conjoined toes on two feet	1	3.69891e-05	2.32531e-05
Conjunctivitis	260	0.00961716	0.00604581
Connective tissue cancer	1	3.69891e-05	2.32531e-05
Coprophagia	2	7.39782e-05	4.65062e-05
Cor triatriatum Dexter	1	3.69891e-05	2.32531e-05
Corneal crystalline degeneration	1	3.69891e-05	2.32531e-05
Corneal Dystrophy	6	0.000221935	0.000139519
Corneal Lipidosis	1	3.69891e-05	2.32531e-05
Corneal Macular degeneratgion	1	3.69891e-05	2.32531e-05
Corneal oedema	1	3.69891e-05	2.32531e-05
Corneal Ulcer	146	0.00540041	0.00339495
Corneal ulcer	23	0.000850749	0.000534822
Coronoid Disease	1	3.69891e-05	2.32531e-05
Cow hocked	1	3.69891e-05	2.32531e-05
Cracked pads	2	7.39782e-05	4.65062e-05
cracked pads	1	3.69891e-05	2.32531e-05
Craniomandibular Osteopathy (CMO)	12	0.000443869	0.000279037
Cruciate disease	401	0.0148326	0.0093245
Cruciate ligament injury	100	0.00369891	0.00232531
Cryptorchidism	303	0.0112077	0.00704569
Cryptorchidism (one or both testicle undescended)	1	3.69891e-05	2.32531e-05
Cyst on Prostate	1	3.69891e-05	2.32531e-05
Cystic endometrial hyperplasia	3	0.000110967	6.97593e-05
Cystinuria	2	7.39782e-05	4.65062e-05
Cystitis	9	0.000332902	0.000209278
Deafness - complete	54	0.00199741	0.00125567
Deafness - partial	56	0.00207139	0.00130217
Deformed elbows	1	3.69891e-05	2.32531e-05
Deformed front foot	2	7.39782e-05	4.65062e-05
Degenerative joint disease (DJD) (Osteoarthritis)	118	0.00436471	0.00274387
Degenerative Lumbosacral Stenosis	1	3.69891e-05	2.32531e-05
Degenerative Myelopathy	26	0.000961716	0.000604581
Demodex infestation	68	0.00251526	0.00158121
Dental misalignment	12	0.000443869	0.000279037
Dentine Hypersensitivity	1	3.69891e-05	2.32531e-05
Dermatitis	468	0.0173109	0.0108825
Dermatomyositis	1	3.69891e-05	2.32531e-05
Dermoid Sinus	3	0.000110967	6.97593e-05
Dew claw damaged	1	3.69891e-05	2.32531e-05
Diabetes Insipidus	6	0.000221935	0.000139519
Diabetes mellitus (sugar diabetes)	64	0.0023673	0.0014882
Different markings on fur	1	3.69891e-05	2.32531e-05
Difficult urination	2	7.39782e-05	4.65062e-05
Difficulty breathing after exercise	2	7.39782e-05	4.65062e-05
Difficulty Breathing after exercise	1	3.69891e-05	2.32531e-05
Diffuse idiopathic skeletal hyperostosis	1	3.69891e-05	2.32531e-05
Discoid lupus erythematosus (DLE)	1	3.69891e-05	2.32531e-05
Discoid lupus erythematosus (DLE)/Collie Nose	2	7.39782e-05	4.65062e-05
Dislocated joint	1	3.69891e-05	2.32531e-05
Distichiasis	137	0.00506751	0.00318568
Dog acne	1	3.69891e-05	2.32531e-05
Dust mites/storage mites	1	3.69891e-05	2.32531e-05
Dwarfism	1	3.69891e-05	2.32531e-05
Dysautonomia	1	3.69891e-05	2.32531e-05
Dyskinesia	1	3.69891e-05	2.32531e-05
Dyspepsia	1	3.69891e-05	2.32531e-05
Ear canal abcess	1	3.69891e-05	2.32531e-05
Ear canal removed	1	3.69891e-05	2.32531e-05
Ear cancer/tumour	20	0.000739782	0.000465062
Ear lump	81	0.00299612	0.0018835
Ear mite infestation	214	0.00791566	0.00497617
Ecoli	2	7.39782e-05	4.65062e-05
E-coli in her ear	1	3.69891e-05	2.32531e-05
Ectopic ureter	5	0.000184945	0.000116266
Ectropion	44	0.00162752	0.00102314
Elbow dysplasia	439	0.0162382	0.0102081
Elbow problem	1	3.69891e-05	2.32531e-05
Elephant skin	1	3.69891e-05	2.32531e-05
Elongated soft palate	25	0.000924727	0.000581328
elongated tendons	1	3.69891e-05	2.32531e-05
Emphysematous Cholecystitis	1	3.69891e-05	2.32531e-05
Enamel hypoplasia	1	3.69891e-05	2.32531e-05
Encephalitis	1	3.69891e-05	2.32531e-05
Endarteritis - ear tips	2	7.39782e-05	4.65062e-05
Endocardiosis	1	3.69891e-05	2.32531e-05
Enlarged bladder	1	3.69891e-05	2.32531e-05
Enlarged heart	66	0.00244128	0.00153471
Enlarged Heart	1	3.69891e-05	2.32531e-05
Enlarged lymph node	4	0.000147956	9.30124e-05
Enlarged prostate	19	0.000702793	0.000441809
Enlarged prostrate	1	3.69891e-05	2.32531e-05
Enlarged spleen	2	7.39782e-05	4.65062e-05
Enlarged tongue	1	3.69891e-05	2.32531e-05
Entropion	263	0.00972813	0.00611557
Eosinophilic bronchopneumopathy (Pulmonary infiltrates with eosinophilia PIE)	4	0.000147956	9.30124e-05
Eosinophilic oesophagitis	1	3.69891e-05	2.32531e-05
Eosinophilic Stomatitis	2	7.39782e-05	4.65062e-05
Eosinophilic Stomatitis/Granuloma	6	0.000221935	0.000139519
Eosinophillic furunculosis	1	3.69891e-05	2.32531e-05
Epilepsy	436	0.0161272	0.0101384
Episcleritis	1	3.69891e-05	2.32531e-05
Episodic Falling Syndrome	1	3.69891e-05	2.32531e-05
Epulis	70	0.00258924	0.00162772
Erythema multiforme	1	3.69891e-05	2.32531e-05
Essential iris atrophy	2	7.39782e-05	4.65062e-05
Evan's syndrome	2	7.39782e-05	4.65062e-05
Evan's Syndrome	2	7.39782e-05	4.65062e-05
Excess hair grow in ear canal	2	7.39782e-05	4.65062e-05
Excess saliva	1	3.69891e-05	2.32531e-05
Excessive Copper Disease	1	3.69891e-05	2.32531e-05
Excessive licking	2	7.39782e-05	4.65062e-05
Exercise Induced Collapse	1	3.69891e-05	2.32531e-05
Exercise induced collapse	4	0.000147956	9.30124e-05
Exercise induced Collapse	1	3.69891e-05	2.32531e-05
Exocrine pancreatic insufficiency (EPI)	38	0.00140559	0.000883618
Extra teeth	2	7.39782e-05	4.65062e-05
Extreme teething pain	1	3.69891e-05	2.32531e-05
Eye graft	1	3.69891e-05	2.32531e-05
Eye infection	8	0.000295913	0.000186025
Eyes tacked	1	3.69891e-05	2.32531e-05
Facial paralysis	3	0.000110967	6.97593e-05
Faecal incontinence	10	0.000369891	0.000232531
Fanconi Syndrome	1	3.69891e-05	2.32531e-05
Fibroadnexal Hamartoma	1	3.69891e-05	2.32531e-05
Fibrocartilaginous Embolism (FCE)	5	0.000184945	0.000116266
Fibroma	1	3.69891e-05	2.32531e-05
Fibrosis	1	3.69891e-05	2.32531e-05
Fibrotic myopathy	4	0.000147956	9.30124e-05
Fibrous bone growth tibia	1	3.69891e-05	2.32531e-05
Flea allergic dermatitis	81	0.00299612	0.0018835
Flea infestation	27	0.000998705	0.000627834
Fly catching	1	3.69891e-05	2.32531e-05
Foetal death/natural abortion	15	0.000554836	0.000348797
Folliculitis	2	7.39782e-05	4.65062e-05
Fontanelle (juvenile skull) incomplete closure	1	3.69891e-05	2.32531e-05
Food Allergy	370	0.013686	0.00860365
Food allergy	36	0.00133161	0.000837112
Foreign body in eye	3	0.000110967	6.97593e-05
Foreign body ingestion	82	0.00303311	0.00190676
Fragmented Coronoid Process	1	3.69891e-05	2.32531e-05
Frozen shoulder	1	3.69891e-05	2.32531e-05
Fucosidosis	1	3.69891e-05	2.32531e-05
Furunculosis	1	3.69891e-05	2.32531e-05
Galactorrhoea	3	0.000110967	6.97593e-05
Gall bladder mucocele	2	7.39782e-05	4.65062e-05
Gall bladder rupture	1	3.69891e-05	2.32531e-05
Gall bladder tumour/cancer	1	3.69891e-05	2.32531e-05
Gasp and chokes	1	3.69891e-05	2.32531e-05
Gastric dilation-volvulus syndrome (GDV) / Bloat	131	0.00484557	0.00304616
Gastric grass seed infection	1	3.69891e-05	2.32531e-05
Gastric lump	1	3.69891e-05	2.32531e-05
Gastric tumour/cancer	9	0.000332902	0.000209278
Gastric ulcer	6	0.000221935	0.000139519
Gastro-oesophageal reflux	10	0.000369891	0.000232531
Giardia infection	12	0.000443869	0.000279037
Gingivitis	17	0.000628814	0.000395303
Glaucoma	52	0.00192343	0.00120916
Goniodysgenesis	1	3.69891e-05	2.32531e-05
Granulomatous meningoencephalitis (GME)	3	0.000110967	6.97593e-05
Grass seeds in paw	1	3.69891e-05	2.32531e-05
Growth deformity	1	3.69891e-05	2.32531e-05
Growth on eyeball	4	0.000147956	9.30124e-05
Growth on eyelid	22	0.00081376	0.000511568
Growth plate disorder	5	0.000184945	0.000116266
Haemangioma	1	3.69891e-05	2.32531e-05
Haematoma	1	3.69891e-05	2.32531e-05
Haemophilia	1	3.69891e-05	2.32531e-05
Haemorrhagic gastroenteritis (HGE) (bloody diarrhoea and vomiting)	112	0.00414278	0.00260435
Harvest mite (chigger) dermatitis	69	0.00255225	0.00160446
Head tremors	3	0.000110967	6.97593e-05
Heart (cardiac) failure	68	0.00251526	0.00158121
Heart (cardiac) murmur	384	0.0142038	0.00892919
Heart lump	3	0.000110967	6.97593e-05
Heart tumour/cancer	9	0.000332902	0.000209278
Helicobacter	1	3.69891e-05	2.32531e-05
Hemangiosarcoma	3	0.000110967	6.97593e-05
Hemarthrosis	1	3.69891e-05	2.32531e-05
Hemivertebrae	9	0.000332902	0.000209278
Hepatic (liver) lump	11	0.00040688	0.000255784
Hepatic (liver) tumour/cancer	22	0.00081376	0.000511568
Hepatitis	39	0.00144257	0.000906871
Hepatomegaly	2	7.39782e-05	4.65062e-05
Hepatopathy	30	0.00110967	0.000697593
Hereditary cataract	5	0.000184945	0.000116266
Hereditary Cataract	1	3.69891e-05	2.32531e-05
Hermaphradite	1	3.69891e-05	2.32531e-05
Hermaphrodite	3	0.000110967	6.97593e-05
Hiatus hernia	3	0.000110967	6.97593e-05
High basal Bile Acids	1	3.69891e-05	2.32531e-05
High blood creatinine level	1	3.69891e-05	2.32531e-05
High blood pressue	1	3.69891e-05	2.32531e-05
Hind limb paresis	1	3.69891e-05	2.32531e-05
Hip dysplasia	561	0.0207509	0.013045
Histiocytoma	2	7.39782e-05	4.65062e-05
Histiocytosis	1	3.69891e-05	2.32531e-05
Hock twisted back leg	1	3.69891e-05	2.32531e-05
Horners syndrome	13	0.000480858	0.00030229
Hydrocephalus	8	0.000295913	0.000186025
Hygroma	3	0.000110967	6.97593e-05
Hyperadrenocorticism (Cushing's disease)	65	0.00240429	0.00151145
Hypercysthemia	1	3.69891e-05	2.32531e-05
Hyperlipidemia	1	3.69891e-05	2.32531e-05
Hypermobility	2	7.39782e-05	4.65062e-05
Hyperreninemic Hypoaldosteronism	1	3.69891e-05	2.32531e-05
Hypersensitivity (allergic) skin disorder	1146	0.0423895	0.0266481
Hyperthyroidism	14	0.000517847	0.000325544
Hypertrophic Osteodystrophy (HOD)	7	0.000258924	0.000162772
Hyperuricosuria	2	7.39782e-05	4.65062e-05
Hyperventilation	2	7.39782e-05	4.65062e-05
Hypoglycaemia	1	3.69891e-05	2.32531e-05
Hypoparathyroidism	1	3.69891e-05	2.32531e-05
Hypospadia	1	3.69891e-05	2.32531e-05
Hypothyroidism/Under-active thyroid	227	0.00839652	0.00527846
Ichthyosis	10	0.000369891	0.000232531
Idiopathic ear margin vasculitis	1	3.69891e-05	2.32531e-05
Idiopathic Pulmonary Fibrosis	2	7.39782e-05	4.65062e-05
Idiopathic thrombocytopenic purpura (ITP)	1	3.69891e-05	2.32531e-05
Idiopathic trigeminal neuropathy	2	7.39782e-05	4.65062e-05
Immature Vulva	1	3.69891e-05	2.32531e-05
Immune Mediated Heamolytic Anaemia (IMHA)	50	0.00184945	0.00116266
Immune mediated polyarthritis (IMPA)	11	0.00040688	0.000255784
Immune Mediated Thrombocytopenia	37	0.0013686	0.000860365
Incomplete ossification of the humeral condyle (elbow joint) (IOHC)	42	0.00155354	0.000976631
Infected greasegland	1	3.69891e-05	2.32531e-05
Infected hair folicle	1	3.69891e-05	2.32531e-05
Infected salivary gland	5	0.000184945	0.000116266
Infection of the skin close to the nail	30	0.00110967	0.000697593
Infertility	7	0.000258924	0.000162772
Inflamatory neck spinal pain	1	3.69891e-05	2.32531e-05
Inflamed oesophagus	1	3.69891e-05	2.32531e-05
Inflammatory bowel disease (IBD)	149	0.00551137	0.00346471
Inflammatory lung disease	1	3.69891e-05	2.32531e-05
Ingrown dew claw	1	3.69891e-05	2.32531e-05
Ingrown hair	3	0.000110967	6.97593e-05
Inguinal hernia	4	0.000147956	9.30124e-05
Inguinal Hernia	13	0.000480858	0.00030229
Inhaled foreign object	2	7.39782e-05	4.65062e-05
Injury to scrotum/testicles	1	3.69891e-05	2.32531e-05
Insulinoma	2	7.39782e-05	4.65062e-05
Interdigital furunculitis	1	3.69891e-05	2.32531e-05
Intersusception	9	0.000332902	0.000209278
Intervertebral disc disorder	203	0.00750878	0.00472038
Intestinal lymphangiectasis	1	3.69891e-05	2.32531e-05
Intestinal Parasites	8	0.000295913	0.000186025
Intestinal tumour/cancer	5	0.000184945	0.000116266
Intolerance to purines. Makes stones	1	3.69891e-05	2.32531e-05
Intrapelvic Bladder	1	3.69891e-05	2.32531e-05
Intussusception	1	3.69891e-05	2.32531e-05
Inverted nipples	2	7.39782e-05	4.65062e-05
Inverted tail	5	0.000184945	0.000116266
Irregular Heart beat	109	0.00403181	0.00253459
Irregular menstruation	9	0.000332902	0.000209278
Jaundice	2	7.39782e-05	4.65062e-05
Jaw Malocculsion	1	3.69891e-05	2.32531e-05
Joint injury due to trauma	11	0.00040688	0.000255784
Juvenile cataract	71	0.00262623	0.00165097
Juvenile cellulitis	16	0.000591825	0.00037205
Juvenile vulva	1	3.69891e-05	2.32531e-05
Kennel Cough	113	0.00417977	0.0026276
Keratoconjunctivitis sicca (KCS Dry Eye)	236	0.00872942	0.00548773
Keratosis	1	3.69891e-05	2.32531e-05
Kidney tumour/cancer	5	0.000184945	0.000116266
L-2-hydroxyglutaric aciduria	1	3.69891e-05	2.32531e-05
Lameness	35	0.00129462	0.000813859
Laryngeal paralysis	11	0.00040688	0.000255784
Laryngeal Paralysis	1	3.69891e-05	2.32531e-05
Laryngitis	1	3.69891e-05	2.32531e-05
Larynx (Voicebox) disorder	30	0.00110967	0.000697593
Leiomyosarcoma	1	3.69891e-05	2.32531e-05
Leptospirosis	1	3.69891e-05	2.32531e-05
Leukemia	19	0.000702793	0.000441809
Lick granuloma	3	0.000110967	6.97593e-05
Ligament injury	3	0.000110967	6.97593e-05
Lipoma	1859	0.0687627	0.0432275
Liver cancer/tumour	49	0.00181247	0.0011394
Liver Failure	33	0.00122064	0.000767353
Liver lump	19	0.000702793	0.000441809
Low Folate Level	2	7.39782e-05	4.65062e-05
Lower canines impacting on soft palate	3	0.000110967	6.97593e-05
Lumbosacral disc disease	5	0.000184945	0.000116266
Lump on head (non-cancerous)	1	3.69891e-05	2.32531e-05
Lump on penis	1	3.69891e-05	2.32531e-05
Lung cancer/tumour	8	0.000295913	0.000186025
Lung lobe torsion	1	3.69891e-05	2.32531e-05
Lung mass	1	3.69891e-05	2.32531e-05
Lung tumour/cancer	22	0.00081376	0.000511568
Lung worm	17	0.000628814	0.000395303
Lyme disease	3	0.000110967	6.97593e-05
Lymphadenopathy	2	7.39782e-05	4.65062e-05
Lymphoma	101	0.0037359	0.00234856
Lymthoplasmacytic Eosinothilic Enteritus	1	3.69891e-05	2.32531e-05
Malabsorption	2	7.39782e-05	4.65062e-05
Malformed digit	2	7.39782e-05	4.65062e-05
Malignant Hyperthermia	1	3.69891e-05	2.32531e-05
Malignant hypothermia	1	3.69891e-05	2.32531e-05
Malnourished	1	3.69891e-05	2.32531e-05
Mammary cancer/tumour	126	0.00466063	0.00292989
Mammary lump	237	0.00876641	0.00551099
Mammary tumour/Cancer	29	0.00107268	0.00067434
Mandibular Sialocele	1	3.69891e-05	2.32531e-05
Mast cell tumour	18	0.000665804	0.000418556
Mast Cell Tumour	1	3.69891e-05	2.32531e-05
Masticatory muscle myositis»(MMM)	11	0.00040688	0.000255784
Mastitis (breast inflammation or infection)	36	0.00133161	0.000837112
Megaoesophagus / Enlarged oesophagus	23	0.000850749	0.000534822
Meningitis	16	0.000591825	0.00037205
Metritis	1	3.69891e-05	2.32531e-05
Microphthalmia	4	0.000147956	9.30124e-05
Milk fever/hypocalcaemia (low blood calcium after giving birth)	1	3.69891e-05	2.32531e-05
Misaligned ankle joints	1	3.69891e-05	2.32531e-05
Mitochondrial Myopathy	1	3.69891e-05	2.32531e-05
Mitral valve disease (MVD)	118	0.00436471	0.00274387
Motor neurone	1	3.69891e-05	2.32531e-05
Mouth Abscess	10	0.000369891	0.000232531
Multi Ocular Abnormalities	2	7.39782e-05	4.65062e-05
Multi-Drug Resistance Gene (MDR1)	2	7.39782e-05	4.65062e-05
Multifocal retinal dyslpasia (MRD)	1	3.69891e-05	2.32531e-05
Multiple bacterial infection of the digestive tract	6	0.000221935	0.000139519
Muscle atrophy	12	0.000443869	0.000279037
Myasthenia Gravis	3	0.000110967	6.97593e-05
Myasthenia gravis	2	7.39782e-05	4.65062e-05
Mycosis	48	0.00177548	0.00111615
Myopathy	1	3.69891e-05	2.32531e-05
Myotonia congenita	1	3.69891e-05	2.32531e-05
Nail/Claw injury	59	0.00218236	0.00137193
Narrow airways	2	7.39782e-05	4.65062e-05
Narrow ear canal	10	0.000369891	0.000232531
Narrowed airway	1	3.69891e-05	2.32531e-05
Narrowed nostrils	49	0.00181247	0.0011394
Nasal cancer/tumour	1	3.69891e-05	2.32531e-05
Nasal parakeratosis	5	0.000184945	0.000116266
Nasal tumour	1	3.69891e-05	2.32531e-05
Nasal tumour/cancer	8	0.000295913	0.000186025
Neck pain	1	3.69891e-05	2.32531e-05
Necrotising vasculitis	1	3.69891e-05	2.32531e-05
Necrotizing fasciitus	1	3.69891e-05	2.32531e-05
Neospora	1	3.69891e-05	2.32531e-05
Nephrotic Syndrome	1	3.69891e-05	2.32531e-05
Nerve damage	2	7.39782e-05	4.65062e-05
Nerve tumour/cancer	2	7.39782e-05	4.65062e-05
Ocular (eye) discharge	134	0.00495654	0.00311592
Ocular allergy	4	0.000147956	9.30124e-05
Ocular Allergy	1	3.69891e-05	2.32531e-05
Ocular cyst	1	3.69891e-05	2.32531e-05
Ocular damage caused by trauma	12	0.000443869	0.000279037
Ocular lump	1	3.69891e-05	2.32531e-05
Ocular occlusion	1	3.69891e-05	2.32531e-05
Ocular tumour/cancer	8	0.000295913	0.000186025
Oligospermia (Low sperm count)	2	7.39782e-05	4.65062e-05
Only had one mammary gland	1	3.69891e-05	2.32531e-05
Onychodystrophy	2	7.39782e-05	4.65062e-05
Ophthalmoplegia	1	3.69891e-05	2.32531e-05
Optic atrophy	1	3.69891e-05	2.32531e-05
Optic histiocytosis	1	3.69891e-05	2.32531e-05
Optic nerve hypoplasia	1	3.69891e-05	2.32531e-05
Optic nerve hypoplasia (ONH)	1	3.69891e-05	2.32531e-05
Oral (mouth) cancer/tumour	64	0.0023673	0.0014882
Oral (mouth) lump	72	0.00266321	0.00167422
Oral (mouth) tumour	1	3.69891e-05	2.32531e-05
Orbital myositis	1	3.69891e-05	2.32531e-05
Orchitis	2	7.39782e-05	4.65062e-05
Osteochondritis dissecans (OCD)	95	0.00351396	0.00220905
Osteomyelitis	3	0.000110967	6.97593e-05
Other	3	0.000110967	6.97593e-05
Other (please complete section below)	29	0.00107268	0.00067434
Otitis externa	629	0.0232661	0.0146262
Otitis media	515	0.0190494	0.0119754
Ovarian cyst	6	0.000221935	0.000139519
Ovarian cysts	6	0.000221935	0.000139519
Ovarian tumour/cancer	5	0.000184945	0.000116266
Over production of Cortisol	1	3.69891e-05	2.32531e-05
Over production of liver enzymes	4	0.000147956	9.30124e-05
Overactive sex hormones	1	3.69891e-05	2.32531e-05
Overgrowth of gut bacteria	2	7.39782e-05	4.65062e-05
Overshot lower jaw	9	0.000332902	0.000209278
Pancreatic cancer	1	3.69891e-05	2.32531e-05
Pancreatic lump	1	3.69891e-05	2.32531e-05
Pancreatic tumour/cancer	6	0.000221935	0.000139519
Pancreatic unable to absorb fat	1	3.69891e-05	2.32531e-05
Pancreatitis	290	0.0107268	0.0067434
Panick attack	1	3.69891e-05	2.32531e-05
Panniculitis	2	7.39782e-05	4.65062e-05
Pannus	16	0.000591825	0.00037205
Panosteitis	11	0.00040688	0.000255784
panosteitis	1	3.69891e-05	2.32531e-05
Paralysis of hind limbs	1	3.69891e-05	2.32531e-05
Paralytic Illeus	1	3.69891e-05	2.32531e-05
Paraphimosis (inability to retract extruded penis)	7	0.000258924	0.000162772
Parathyroid tumour/cancer	1	3.69891e-05	2.32531e-05
Parkinson's Disease	1	3.69891e-05	2.32531e-05
Paroxysmal hypertonicity disorder	1	3.69891e-05	2.32531e-05
Partial blindness	1	3.69891e-05	2.32531e-05
Parvovirus infection	10	0.000369891	0.000232531
Pasteurella	1	3.69891e-05	2.32531e-05
Patellar luxation/Slipping kneecap	312	0.0115406	0.00725497
Patent ductus arteriosus (PDA)	15	0.000554836	0.000348797
Pelvic neuritis	1	3.69891e-05	2.32531e-05
Pemphigus	4	0.000147956	9.30124e-05
Pemphigus foliaceus	1	3.69891e-05	2.32531e-05
Perforated ear drum	5	0.000184945	0.000116266
Perforated stomach	1	3.69891e-05	2.32531e-05
Pericardial Effusion	6	0.000221935	0.000139519
Perineal fistula	1	3.69891e-05	2.32531e-05
Perineal hernia	7	0.000258924	0.000162772
Perineal Hernia	1	3.69891e-05	2.32531e-05
Peripheral nerve disorder	3	0.000110967	6.97593e-05
Peritnoitis	2	7.39782e-05	4.65062e-05
Persistant corns on pads	1	3.69891e-05	2.32531e-05
Persistent constipation	2	7.39782e-05	4.65062e-05
Persistent cystitis	1	3.69891e-05	2.32531e-05
Persistent diarrhoea	210	0.00776771	0.00488315
Persistent Diarrhoea	3	0.000110967	6.97593e-05
Persistent fluid in the lungs	1	3.69891e-05	2.32531e-05
Persistent hymen	1	3.69891e-05	2.32531e-05
Persistent Hyperplastic Primary Vitreous (PHPV)	3	0.000110967	6.97593e-05
Persistent loud snoring	1	3.69891e-05	2.32531e-05
Persistent pupillary membrane (PPM)	8	0.000295913	0.000186025
Persistent Sneezing	11	0.00040688	0.000255784
Persistent snorting	2	7.39782e-05	4.65062e-05
Persistent vomiting	69	0.00255225	0.00160446
Persistent vomiting & diahorrea	103	0.00380988	0.00239507
Perthes disease	16	0.000591825	0.00037205
Pharyngitis	1	3.69891e-05	2.32531e-05
Pigmentary Keratitis	14	0.000517847	0.000325544
Pinguecula	11	0.00040688	0.000255784
Pituitary gland tumour/cancer	1	3.69891e-05	2.32531e-05
Pneumonia	41	0.00151655	0.000953378
Poison/Toxin ingested	4	0.000147956	9.30124e-05
Polycystic kidneys	1	3.69891e-05	2.32531e-05
Polycystic ovaries	1	3.69891e-05	2.32531e-05
Polydypsia & Polyuria	2	7.39782e-05	4.65062e-05
Polymyositis	18	0.000665804	0.000418556
Polymyostis	15	0.000554836	0.000348797
Polyneuropathy	2	7.39782e-05	4.65062e-05
Polyradiculoneuritis	1	3.69891e-05	2.32531e-05
Polyradiculoneuropathy	1	3.69891e-05	2.32531e-05
Polyuria	1	3.69891e-05	2.32531e-05
Poor circulation to extremeties	1	3.69891e-05	2.32531e-05
Porencephaly	1	3.69891e-05	2.32531e-05
Portosystemic Shunt	41	0.00151655	0.000953378
Post spay bleeding	2	7.39782e-05	4.65062e-05
Primary Lens Luxation (PLL)	2	7.39782e-05	4.65062e-05
Primary Lens luxation (PLL)	9	0.000332902	0.000209278
Progressive Retinal Atrophy (PRA)	53	0.00196042	0.00123241
Prolapsed eye	2	7.39782e-05	4.65062e-05
Prolapsed third eyelid gland (Cherry eye)	149	0.00551137	0.00346471
Prolapsed urethra	1	3.69891e-05	2.32531e-05
Prolapsed uterus	7	0.000258924	0.000162772
Prostate gland disease	34	0.00125763	0.000790606
Prostate tumour/cancer	6	0.000221935	0.000139519
Prostrate lump	2	7.39782e-05	4.65062e-05
Protein losing Entropathy	3	0.000110967	6.97593e-05
Protein losing nephropathy	2	7.39782e-05	4.65062e-05
Protein-Losing Nephropathy	1	3.69891e-05	2.32531e-05
Proteinuria	2	7.39782e-05	4.65062e-05
Proximal ulna osteotomy	1	3.69891e-05	2.32531e-05
Pruritus	1	3.69891e-05	2.32531e-05
Pseudopregnancy (phantom pregnancy)	135	0.00499353	0.00313917
Pulmonary fibrosis	6	0.000221935	0.000139519
Pulmonary Hypertension	1	3.69891e-05	2.32531e-05
Pulmonary hypertention	1	3.69891e-05	2.32531e-05
pulmonary interstitial emphysema	1	3.69891e-05	2.32531e-05
Pulmonary oedema	1	3.69891e-05	2.32531e-05
Pulmonary Oedema	3	0.000110967	6.97593e-05
Pulmonic stenosis	10	0.000369891	0.000232531
Pulmonic valve dysplasia	1	3.69891e-05	2.32531e-05
Pyloric stenosis	1	3.69891e-05	2.32531e-05
Pyocystitis	1	3.69891e-05	2.32531e-05
Pyoderma	287	0.0106159	0.00667364
Pyometra	244	0.00902534	0.00567376
Pyothorax	7	0.000258924	0.000162772
Pyrrohoea	1	3.69891e-05	2.32531e-05
Rash between folds of skin	59	0.00218236	0.00137193
Reactive Systemic histiocytosis	1	3.69891e-05	2.32531e-05
Recessed vulva	2	7.39782e-05	4.65062e-05
Regular Reverse Sneezing	65	0.00240429	0.00151145
Renal agenesis	2	7.39782e-05	4.65062e-05
Respiratory infection	1	3.69891e-05	2.32531e-05
Retained baby/milk teeth	2	7.39782e-05	4.65062e-05
Retinal Detachment	8	0.000295913	0.000186025
Retinal detachment	1	3.69891e-05	2.32531e-05
Retinal Dysplasia	2	7.39782e-05	4.65062e-05
Retinal Dystrophy	1	3.69891e-05	2.32531e-05
Retinal pigment epithelial hypertrophy	1	3.69891e-05	2.32531e-05
Retinopathy	2	7.39782e-05	4.65062e-05
Rheumatoid arthritis (RA)	35	0.00129462	0.000813859
Rhinitis/ nose infection	24	0.000887738	0.000558075
Rotated tibia	1	3.69891e-05	2.32531e-05
Ruptured eardrum	1	3.69891e-05	2.32531e-05
Ruptured gallbladder	1	3.69891e-05	2.32531e-05
Ruptured Spleen	1	3.69891e-05	2.32531e-05
Ruptured spleen	2	7.39782e-05	4.65062e-05
Salmonella infection	3	0.000110967	6.97593e-05
Sarcoma	9	0.000332902	0.000209278
Sarcoptic mange	5	0.000184945	0.000116266
Sarcoptic Mange	10	0.000369891	0.000232531
Sciatica	3	0.000110967	6.97593e-05
Scoliosis	3	0.000110967	6.97593e-05
Scottie cramp	1	3.69891e-05	2.32531e-05
Scratched Cornea	4	0.000147956	9.30124e-05
Scratched cornea	12	0.000443869	0.000279037
Scrolled Cartilage	1	3.69891e-05	2.32531e-05
Seasonal canine illness (SCI)	4	0.000147956	9.30124e-05
Sebaceous adenitis	22	0.00081376	0.000511568
Seborrhoea	28	0.00103569	0.000651087
Segmental spinal dysgenesis (SSD)	1	3.69891e-05	2.32531e-05
Seizure/Fitting	301	0.0111337	0.00699919
Senile dementia/ cognitive dysfunction	1	3.69891e-05	2.32531e-05
Senile dementia/cognitive dysfunction	7	0.000258924	0.000162772
Sensitive to Anesthesia	1	3.69891e-05	2.32531e-05
Several fused vertabraes	1	3.69891e-05	2.32531e-05
Severe growing pains	1	3.69891e-05	2.32531e-05
Severe nose bleeds	1	3.69891e-05	2.32531e-05
Shar pei fever	13	0.000480858	0.00030229
Shigella infection	1	3.69891e-05	2.32531e-05
Short sighted	2	7.39782e-05	4.65062e-05
Short ulna syndrome	7	0.000258924	0.000162772
Sick Sinus Syndrome	1	3.69891e-05	2.32531e-05
Situs invertus	1	3.69891e-05	2.32531e-05
Skin (cutaneous) cyst	1332	0.0492695	0.0309731
Skin cancer/tumour	501	0.0185315	0.0116498
Skin lump	552	0.020418	0.0128357
Skin tumour/Cancer	9	0.000332902	0.000209278
Sleep apnea	1	3.69891e-05	2.32531e-05
Slow osophageal nerve response	1	3.69891e-05	2.32531e-05
Small Intestinal bacterial overgrowth	2	7.39782e-05	4.65062e-05
Smoke inhalation	1	3.69891e-05	2.32531e-05
Snake bite	2	7.39782e-05	4.65062e-05
Snoring	1	3.69891e-05	2.32531e-05
Soft tissue infection	2	7.39782e-05	4.65062e-05
Soft tissue injury due to trauma	11	0.00040688	0.000255784
Spinal embolism	1	3.69891e-05	2.32531e-05
Spinal injury due to trauma	7	0.000258924	0.000162772
Spinal nerve damage	1	3.69891e-05	2.32531e-05
Spinal stroke	1	3.69891e-05	2.32531e-05
Spinal Stroke	1	3.69891e-05	2.32531e-05
Splenic cancer/tumour	55	0.0020344	0.00127892
Splenic lump	27	0.000998705	0.000627834
Splenic torsion	3	0.000110967	6.97593e-05
Spondylosis	112	0.00414278	0.00260435
Steroid Responsive Meningitis/Arteritis	63	0.00233031	0.00146495
Stifle instability	1	3.69891e-05	2.32531e-05
Stroke	21	0.000776771	0.000488315
Struvite crystals in urine	1	3.69891e-05	2.32531e-05
Subaortic stenosis	1	3.69891e-05	2.32531e-05
Superficial Digital Tendon Luxation	1	3.69891e-05	2.32531e-05
Suspected Dog shake syndrome	1	3.69891e-05	2.32531e-05
Symmetrial Lupoid Onychodystrophy	24	0.000887738	0.000558075
Syncope	2	7.39782e-05	4.65062e-05
Synovial cyst	1	3.69891e-05	2.32531e-05
Syringomyelia	74	0.00273719	0.00172073
Systemic Histiocytosis	1	3.69891e-05	2.32531e-05
Systemic lupus erythematosus (SLE)	8	0.000295913	0.000186025
Tail chasing	1	3.69891e-05	2.32531e-05
Tail injury due to trauma	9	0.000332902	0.000209278
Temporary paralysis of back legs	1	3.69891e-05	2.32531e-05
Tendon injury due to trauma	1	3.69891e-05	2.32531e-05
Tendonitis	11	0.00040688	0.000255784
Testicular atrophy	1	3.69891e-05	2.32531e-05
Testicular cancer/tumour	39	0.00144257	0.000906871
Testicular lump	47	0.00173849	0.0010929
Testicular torsion	1	3.69891e-05	2.32531e-05
Tetanus	4	0.000147956	9.30124e-05
Thickening of the cartilage in ear	1	3.69891e-05	2.32531e-05
Thrombocyotpeania	22	0.00081376	0.000511568
Thyroid tumour/cancer	8	0.000295913	0.000186025
Thyroiditis	1	3.69891e-05	2.32531e-05
Tick infestation	18	0.000665804	0.000418556
Tongue too long - hangs out of mouth	1	3.69891e-05	2.32531e-05
Tonsillitis	1	3.69891e-05	2.32531e-05
Tonsular squrimois cancer	1	3.69891e-05	2.32531e-05
Trachea/Windpipe disorder	54	0.00199741	0.00125567
Tracheal tumour/cancer	1	3.69891e-05	2.32531e-05
Trancing	1	3.69891e-05	2.32531e-05
Transected and rotated heart	1	3.69891e-05	2.32531e-05
Trapped nerve in the neck	1	3.69891e-05	2.32531e-05
Traumatic bone fracture	33	0.00122064	0.000767353
Traumatic soft tissue injury	10	0.000369891	0.000232531
Trembling	1	3.69891e-05	2.32531e-05
Tremors	1	3.69891e-05	2.32531e-05
Tricuspid valve dysplasia	3	0.000110967	6.97593e-05
Tumour on heart	1	3.69891e-05	2.32531e-05
Turner syndrome	1	3.69891e-05	2.32531e-05
Twitching of ears	1	3.69891e-05	2.32531e-05
Ulcerated oesophagus	1	3.69891e-05	2.32531e-05
Umbilical hernia	495	0.0183096	0.0115103
Umbilical Hernia	1	3.69891e-05	2.32531e-05
Undershot lower jaw	12	0.000443869	0.000279037
Undetermined myelopathy	1	3.69891e-05	2.32531e-05
Unexplained weightloss	3	0.000110967	6.97593e-05
Unknown	127	0.00469761	0.00295314
unknown	1	3.69891e-05	2.32531e-05
Unspecified Autoimmune	144	0.00532643	0.00334845
Unspecified Blood	9	0.000332902	0.000209278
Unspecified Eye	124	0.00458665	0.00288339
Unspecified Heart	27	0.000998705	0.000627834
Unspecified Hormonal	10	0.000369891	0.000232531
Unspecified hormone imbalance	3	0.000110967	6.97593e-05
Unspecified Liver	22	0.00081376	0.000511568
Unspecified lump	2	7.39782e-05	4.65062e-05
Unspecified mite infestation	12	0.000443869	0.000279037
Unspecified Muscle Bone or Joint	194	0.00717588	0.0045111
Unspecified Nervous	35	0.00129462	0.000813859
Unspecified Oral/Dental condition	14	0.000517847	0.000325544
Unspecified Reproductive	18	0.000665804	0.000418556
Unspecified Respiratory	62	0.00229332	0.00144169
Unspecified Skin Ear or Coat	388	0.0143518	0.00902221
Unspecified tumour/cancer	440	0.0162752	0.0102314
Unspecified Urinary	25	0.000924727	0.000581328
Ununited Anconeal Process	4	0.000147956	9.30124e-05
Upper Respiratory Tract Infection	3	0.000110967	6.97593e-05
Ureteral stricture	1	3.69891e-05	2.32531e-05
Urethral prolapse	1	3.69891e-05	2.32531e-05
Urinary incontinence	295	0.0109118	0.00685967
Urinary tract infection	1	3.69891e-05	2.32531e-05
Urinary tract infection (UTI)	288	0.0106529	0.0066969
Urolithiasis (Urate crystals)	107	0.00395783	0.00248808
Uterine cysts	2	7.39782e-05	4.65062e-05
Uterine lesions	1	3.69891e-05	2.32531e-05
Uterine lump	4	0.000147956	9.30124e-05
Uterine tumour/cancer	7	0.000258924	0.000162772
Uveitis	30	0.00110967	0.000697593
Uveodermatologic syndrome	10	0.000369891	0.000232531
Vaginal hyperplasia	2	7.39782e-05	4.65062e-05
Vagincal cancer/tumour	1	3.69891e-05	2.32531e-05
Vaginitis	3	0.000110967	6.97593e-05
Vaginitis (vaginal inflammation)	31	0.00114666	0.000720846
Valve regurgitation	5	0.000184945	0.000116266
Valve thickening	1	3.69891e-05	2.32531e-05
Vasculitis	2	7.39782e-05	4.65062e-05
Vasculitis of ears	1	3.69891e-05	2.32531e-05
Vasovagal syncope	2	7.39782e-05	4.65062e-05
Ventricular concentric hypertrophy	1	3.69891e-05	2.32531e-05
Ventricular Septal Defect (VSD)	5	0.000184945	0.000116266
Vertabrael cyst	1	3.69891e-05	2.32531e-05
Vestibular disease	31	0.00114666	0.000720846
Von Willebrand disorder	8	0.000295913	0.000186025
Whelping/birthing difficulties	33	0.00122064	0.000767353
White shaker syndrome	1	3.69891e-05	2.32531e-05
Wobblers syndrome	1	3.69891e-05	2.32531e-05
Total	27035	1
