# Supplementary material for: Large-scale survey to estimate the prevalence of disorders for 192 Kennel Club registered breeds
Source: Canine Genet Epidemiol. 2017 Sep 19;4:8. doi: 10.1186/s40575-017-0047-3 (PMC5604186; doi:10.1186/s40575-017-0047-3)
Supplement: Supplementary file 4 — The within breed prevalence (and 95% confidence intervals) of the most commonly reported 101 conditions (with ≥50 reports in all unique live dogs) across the 41 breeds with most responses for unique live dogs (≥200 unique live dogs). (XLSX 36 kb) [file 40575_2017_47_MOESM4_ESM.xlsx]

## Sheet: Supplement file 3
	Beagle	Bearded Collie	Bichon Frise	Border Collie	Border Terrier	Boxer	Bull Terrier	Bulldog	Cairn Terrier	Cavalier King Charles Spaniel	Cocker Spaniel	Collie (Rough)	Dachshund (Miniature Smooth-Haired)	Dalmatian	Dobermann	English Springer Spaniel	Flat Coated Retriever	French Bulldog	German Shepherd Dog	German Shorthaired Pointer	Golden Retriever	Hungarian Vizsla	Irish Setter	Labrador Retriever	Lhasa Apso	Miniature Schnauzer	Parson Russell Terrier	Pointer	Poodle (Miniature)	Poodle (Standard)	Pug	Rhodesian Ridgeback	Rottweiler	Shetland Sheepdog	Shih Tzu	Siberian Husky	Staffordshire Bull Terrier	Tibetan Terrier	Weimaraner	West Highland White Terrier	Whippet
Acute moist dermatitis	0.20 (0.04-1.12)	0.00 (0.00-1.67)	0.00 (0.00-1.44)	0.00 (0.00-0.38)	0.30 (0.13-0.69)	0.41 (0.14-1.21)	0.94 (0.26-3.36)	1.08 (0.42-2.75)	0.00 (0.00-1.27)	0.00 (0.00-0.31)	0.11 (0.04-0.28)	0.47 (0.08-2.62)	0.00 (0.00-1.28)	0.30 (0.05-1.71)	0.00 (0.00-1.14)	0.15 (0.05-0.43)	0.15 (0.03-0.84)	0.30 (0.05-1.70)	0.57 (0.29-1.12)	0.00 (0.00-1.05)	1.46 (1.02-2.07)	0.00 (0.00-0.86)	0.00 (0.00-1.00)	0.46 (0.33-0.65)	0.21 (0.04-1.20)	0.20 (0.05-0.71)	0.00 (0.00-1.80)	0.00 (0.00-1.57)	0.00 (0.00-1.83)	0.40 (0.07-2.20)	0.18 (0.03-1.01)	0.00 (0.00-1.34)	1.29 (0.50-3.28)	0.00 (0.00-1.06)	0.28 (0.05-1.60)	0.00 (0.00-1.70)	0.25 (0.07-0.91)	0.25 (0.04-1.40)	0.00 (0.00-1.02)	1.08 (0.57-2.04)	0.00 (0.00-0.54)
Addison's disease (primary hypoadrenocorticism)	0.00 (0.00-0.76)	0.00 (0.00-1.67)	0.00 (0.00-1.44)	0.50 (0.21-1.16)	0.06 (0.01-0.33)	0.00 (0.00-0.53)	0.47 (0.08-2.61)	0.00 (0.00-1.03)	0.00 (0.00-1.27)	0.00 (0.00-0.31)	0.24 (0.13-0.46)	0.00 (0.00-1.78)	0.00 (0.00-1.28)	0.61 (0.17-2.20)	0.00 (0.00-1.14)	0.00 (0.00-0.19)	0.00 (0.00-0.57)	0.00 (0.00-1.15)	0.14 (0.04-0.52)	0.55 (0.15-1.99)	0.05 (0.01-0.27)	0.68 (0.23-1.98)	0.00 (0.00-1.00)	0.12 (0.06-0.23)	0.00 (0.00-0.81)	0.00 (0.00-0.38)	0.00 (0.00-1.80)	0.83 (0.23-2.97)	0.00 (0.00-1.83)	1.98 (0.85-4.54)	0.00 (0.00-0.69)	0.00 (0.00-1.34)	0.00 (0.00-1.23)	0.00 (0.00-1.06)	0.00 (0.00-1.08)	0.00 (0.00-1.70)	0.00 (0.00-0.48)	0.25 (0.04-1.40)	0.27 (0.05-1.51)	0.36 (0.12-1.05)	0.42 (0.14-1.24)
Alopecia/Baldness	0.20 (0.04-1.12)	0.00 (0.00-1.67)	0.00 (0.00-1.44)	0.10 (0.02-0.56)	0.12 (0.03-0.43)	2.90 (1.90-4.39)	0.94 (0.26-3.36)	2.70 (1.47-4.90)	0.00 (0.00-1.27)	0.40 (0.17-0.94)	0.00 (0.00-0.10)	0.00 (0.00-1.78)	0.34 (0.06-1.89)	0.30 (0.05-1.71)	2.10 (1.02-4.27)	0.10 (0.03-0.35)	0.45 (0.15-1.30)	0.61 (0.17-2.18)	0.21 (0.07-0.62)	0.83 (0.28-2.41)	0.34 (0.16-0.70)	0.00 (0.00-0.86)	0.00 (0.00-1.00)	0.25 (0.15-0.39)	0.21 (0.04-1.20)	0.39 (0.15-1.00)	0.00 (0.00-1.80)	0.41 (0.07-2.31)	0.00 (0.00-1.83)	0.00 (0.00-1.50)	0.72 (0.28-1.84)	0.71 (0.19-2.55)	0.00 (0.00-1.23)	0.00 (0.00-1.06)	0.00 (0.00-1.08)	0.00 (0.00-1.70)	1.88 (1.14-3.08)	0.25 (0.04-1.40)	0.54 (0.15-1.94)	0.12 (0.02-0.68)	0.42 (0.14-1.24)
Anal gland/sac impaction/blockage	0.79 (0.31-2.02)	0.44 (0.08-2.46)	0.76 (0.21-2.73)	0.30 (0.10-0.87)	0.30 (0.13-0.69)	0.41 (0.14-1.21)	0.00 (0.00-1.77)	0.27 (0.05-1.51)	0.67 (0.18-2.41)	2.73 (1.96-3.79)	0.89 (0.63-1.24)	0.00 (0.00-1.78)	2.70 (1.38-5.24)	0.30 (0.05-1.71)	0.60 (0.16-2.16)	0.49 (0.26-0.89)	0.15 (0.03-0.84)	0.30 (0.05-1.70)	0.21 (0.07-0.62)	0.55 (0.15-1.99)	0.29 (0.13-0.63)	0.45 (0.12-1.64)	0.26 (0.05-1.47)	0.22 (0.13-0.36)	0.21 (0.04-1.20)	0.98 (0.53-1.80)	0.96 (0.26-3.42)	0.83 (0.23-2.97)	0.00 (0.00-1.83)	0.40 (0.07-2.20)	0.72 (0.28-1.84)	0.71 (0.19-2.55)	0.00 (0.00-1.23)	0.28 (0.05-1.56)	2.56 (1.35-4.80)	0.00 (0.00-1.70)	0.13 (0.02-0.71)	0.50 (0.14-1.80)	0.81 (0.27-2.34)	0.36 (0.12-1.05)	0.28 (0.08-1.03)
Anal gland/sac infection	0.60 (0.20-1.74)	0.44 (0.08-2.46)	0.00 (0.00-1.44)	0.20 (0.05-0.72)	0.12 (0.03-0.43)	0.14 (0.02-0.78)	0.00 (0.00-1.77)	0.00 (0.00-1.03)	0.00 (0.00-1.27)	1.69 (1.11-2.57)	0.38 (0.22-0.63)	0.00 (0.00-1.78)	0.68 (0.19-2.43)	0.00 (0.00-1.16)	0.00 (0.00-1.14)	0.34 (0.16-0.70)	0.30 (0.08-1.08)	0.00 (0.00-1.15)	0.14 (0.04-0.52)	0.00 (0.00-1.05)	0.15 (0.05-0.43)	0.00 (0.00-0.86)	0.52 (0.14-1.89)	0.13 (0.07-0.25)	0.21 (0.04-1.20)	0.20 (0.05-0.71)	0.00 (0.00-1.80)	0.00 (0.00-1.57)	0.49 (0.09-2.70)	0.00 (0.00-1.50)	0.00 (0.00-0.69)	0.00 (0.00-1.34)	0.00 (0.00-1.23)	0.28 (0.05-1.56)	0.00 (0.00-1.08)	0.00 (0.00-1.70)	0.00 (0.00-0.48)	0.50 (0.14-1.80)	0.81 (0.27-2.34)	0.36 (0.12-1.05)	0.00 (0.00-0.54)
Anal lump	0.00 (0.00-0.76)	0.88 (0.24-3.17)	0.00 (0.00-1.44)	0.10 (0.02-0.56)	0.00 (0.00-0.23)	0.28 (0.08-1.00)	0.00 (0.00-1.77)	0.00 (0.00-1.03)	0.33 (0.06-1.87)	0.32 (0.13-0.82)	0.05 (0.01-0.20)	0.00 (0.00-1.78)	0.34 (0.06-1.89)	0.00 (0.00-1.16)	0.00 (0.00-1.14)	0.24 (0.10-0.57)	0.15 (0.03-0.84)	0.00 (0.00-1.15)	0.28 (0.11-0.73)	0.00 (0.00-1.05)	0.24 (0.10-0.57)	0.00 (0.00-0.86)	0.26 (0.05-1.47)	0.16 (0.09-0.28)	0.00 (0.00-0.81)	0.10 (0.02-0.55)	0.00 (0.00-1.80)	0.00 (0.00-1.57)	0.97 (0.27-3.47)	0.00 (0.00-1.50)	0.54 (0.18-1.58)	0.35 (0.06-1.98)	0.00 (0.00-1.23)	0.28 (0.05-1.56)	0.57 (0.16-2.05)	0.90 (0.25-3.22)	0.13 (0.02-0.71)	0.25 (0.04-1.40)	0.27 (0.05-1.51)	0.12 (0.02-0.68)	0.00 (0.00-0.54)
Arthritis	1.59 (0.81-3.10)	4.87 (2.74-8.50)	0.76 (0.21-2.73)	2.89 (2.02-4.11)	1.07 (0.68-1.68)	4.14 (2.92-5.85)	2.35 (1.01-5.38)	0.81 (0.28-2.36)	0.67 (0.18-2.41)	2.57 (1.83-3.61)	0.91 (0.65-1.27)	5.19 (2.92-9.05)	0.34 (0.06-1.89)	3.66 (2.10-6.29)	2.10 (1.02-4.27)	2.86 (2.23-3.68)	3.87 (2.65-5.61)	0.00 (0.00-1.15)	3.33 (2.52-4.40)	2.76 (1.51-5.01)	2.91 (2.27-3.73)	0.68 (0.23-1.98)	1.83 (0.89-3.73)	3.79 (3.37-4.27)	0.43 (0.12-1.54)	0.98 (0.53-1.80)	0.48 (0.08-2.66)	1.66 (0.65-4.19)	1.94 (0.76-4.89)	0.40 (0.07-2.20)	0.36 (0.10-1.30)	2.48 (1.21-5.03)	4.21 (2.47-7.06)	4.44 (2.75-7.10)	0.28 (0.05-1.60)	1.35 (0.46-3.90)	4.14 (2.96-5.76)	0.50 (0.14-1.80)	2.15 (1.09-4.19)	1.56 (0.91-2.65)	0.71 (0.30-1.64)
Aural (ear) haematoma	0.20 (0.04-1.12)	0.44 (0.08-2.46)	0.00 (0.00-1.44)	0.00 (0.00-0.38)	0.00 (0.00-0.23)	0.41 (0.14-1.21)	1.88 (0.73-4.73)	0.54 (0.15-1.95)	0.00 (0.00-1.27)	0.08 (0.01-0.45)	0.03 (0.00-0.15)	0.00 (0.00-1.78)	0.00 (0.00-1.28)	0.30 (0.05-1.71)	0.30 (0.05-1.68)	0.10 (0.03-0.35)	0.45 (0.15-1.30)	0.91 (0.31-2.64)	0.14 (0.04-0.52)	0.28 (0.05-1.55)	0.58 (0.33-1.02)	0.45 (0.12-1.64)	0.00 (0.00-1.00)	0.30 (0.20-0.46)	0.00 (0.00-0.81)	0.10 (0.02-0.55)	0.00 (0.00-1.80)	0.41 (0.07-2.31)	0.00 (0.00-1.83)	0.00 (0.00-1.50)	0.00 (0.00-0.69)	0.71 (0.19-2.55)	0.00 (0.00-1.23)	0.00 (0.00-1.06)	0.00 (0.00-1.08)	0.00 (0.00-1.70)	0.50 (0.20-1.28)	0.00 (0.00-0.95)	1.34 (0.58-3.11)	0.00 (0.00-0.46)	0.00 (0.00-0.54)
Blindness	0.00 (0.00-0.76)	0.00 (0.00-1.67)	0.76 (0.21-2.73)	0.00 (0.00-0.38)	0.00 (0.00-0.23)	0.14 (0.02-0.78)	0.00 (0.00-1.77)	0.00 (0.00-1.03)	1.00 (0.34-2.91)	0.16 (0.04-0.58)	0.27 (0.15-0.49)	0.00 (0.00-1.78)	0.34 (0.06-1.89)	0.00 (0.00-1.16)	0.00 (0.00-1.14)	0.19 (0.08-0.50)	0.30 (0.08-1.08)	0.00 (0.00-1.15)	0.14 (0.04-0.52)	0.28 (0.05-1.55)	0.15 (0.05-0.43)	0.00 (0.00-0.86)	0.26 (0.05-1.47)	0.13 (0.07-0.25)	0.21 (0.04-1.20)	0.29 (0.10-0.86)	0.00 (0.00-1.80)	0.41 (0.07-2.31)	0.49 (0.09-2.70)	0.40 (0.07-2.20)	1.08 (0.50-2.34)	0.00 (0.00-1.34)	0.32 (0.06-1.81)	0.00 (0.00-1.06)	0.57 (0.16-2.05)	0.90 (0.25-3.22)	0.00 (0.00-0.48)	0.00 (0.00-0.95)	0.27 (0.05-1.51)	0.12 (0.02-0.68)	0.14 (0.02-0.80)
Blocked tear ducts	0.40 (0.11-1.44)	0.00 (0.00-1.67)	1.14 (0.39-3.30)	0.20 (0.05-0.72)	0.24 (0.09-0.61)	0.00 (0.00-0.53)	0.47 (0.08-2.61)	1.35 (0.58-3.12)	0.00 (0.00-1.27)	1.21 (0.73-1.98)	0.67 (0.46-0.99)	0.47 (0.08-2.62)	0.34 (0.06-1.89)	0.30 (0.05-1.71)	0.30 (0.05-1.68)	0.19 (0.08-0.50)	0.15 (0.03-0.84)	0.61 (0.17-2.18)	0.35 (0.15-0.83)	0.28 (0.05-1.55)	0.24 (0.10-0.57)	0.00 (0.00-0.86)	0.00 (0.00-1.00)	0.09 (0.04-0.19)	0.64 (0.22-1.86)	0.39 (0.15-1.00)	0.48 (0.08-2.66)	0.00 (0.00-1.57)	1.94 (0.76-4.89)	0.79 (0.22-2.84)	0.36 (0.10-1.30)	0.00 (0.00-1.34)	0.32 (0.06-1.81)	0.56 (0.15-2.00)	0.57 (0.16-2.05)	0.00 (0.00-1.70)	0.00 (0.00-0.48)	0.00 (0.00-0.95)	0.27 (0.05-1.51)	0.84 (0.41-1.72)	0.14 (0.02-0.80)
Blood present in urine	0.00 (0.00-0.76)	0.00 (0.00-1.67)	0.76 (0.21-2.73)	0.30 (0.10-0.87)	0.06 (0.01-0.33)	0.41 (0.14-1.21)	1.88 (0.73-4.73)	1.08 (0.42-2.75)	0.33 (0.06-1.87)	0.16 (0.04-0.58)	0.27 (0.15-0.49)	0.00 (0.00-1.78)	0.34 (0.06-1.89)	0.61 (0.17-2.20)	0.60 (0.16-2.16)	0.24 (0.10-0.57)	0.15 (0.03-0.84)	0.61 (0.17-2.18)	0.21 (0.07-0.62)	0.00 (0.00-1.05)	0.19 (0.08-0.50)	0.00 (0.00-0.86)	0.52 (0.14-1.89)	0.14 (0.08-0.27)	0.43 (0.12-1.54)	0.10 (0.02-0.55)	0.00 (0.00-1.80)	0.00 (0.00-1.57)	0.49 (0.09-2.70)	0.00 (0.00-1.50)	0.00 (0.00-0.69)	0.00 (0.00-1.34)	0.00 (0.00-1.23)	0.00 (0.00-1.06)	0.85 (0.29-2.48)	0.00 (0.00-1.70)	0.13 (0.02-0.71)	0.25 (0.04-1.40)	0.81 (0.27-2.34)	0.00 (0.00-0.46)	0.00 (0.00-0.54)
Bone cancer/tumour	0.20 (0.04-1.12)	0.44 (0.08-2.46)	0.00 (0.00-1.44)	0.20 (0.05-0.72)	0.00 (0.00-0.23)	0.41 (0.14-1.21)	0.00 (0.00-1.77)	0.00 (0.00-1.03)	0.00 (0.00-1.27)	0.00 (0.00-0.31)	0.03 (0.00-0.15)	0.00 (0.00-1.78)	0.00 (0.00-1.28)	0.00 (0.00-1.16)	0.60 (0.16-2.16)	0.05 (0.01-0.27)	1.34 (0.71-2.53)	0.00 (0.00-1.15)	0.14 (0.04-0.52)	0.28 (0.05-1.55)	0.34 (0.16-0.70)	0.00 (0.00-0.86)	0.26 (0.05-1.47)	0.16 (0.09-0.28)	0.00 (0.00-0.81)	0.00 (0.00-0.38)	0.00 (0.00-1.80)	0.41 (0.07-2.31)	0.00 (0.00-1.83)	0.00 (0.00-1.50)	0.00 (0.00-0.69)	0.71 (0.19-2.55)	1.62 (0.69-3.73)	0.28 (0.05-1.56)	0.00 (0.00-1.08)	0.90 (0.25-3.22)	0.13 (0.02-0.71)	0.25 (0.04-1.40)	0.00 (0.00-1.02)	0.00 (0.00-0.46)	0.14 (0.02-0.80)
Brachycephalic airway obstruction syndrome (BAOS)	0.00 (0.00-0.76)	0.00 (0.00-1.67)	0.00 (0.00-1.44)	0.00 (0.00-0.38)	0.06 (0.01-0.33)	0.00 (0.00-0.53)	0.00 (0.00-1.77)	2.43 (1.28-4.56)	0.00 (0.00-1.27)	0.24 (0.08-0.71)	0.00 (0.00-0.10)	0.00 (0.00-1.78)	0.00 (0.00-1.28)	0.00 (0.00-1.16)	0.00 (0.00-1.14)	0.00 (0.00-0.19)	0.00 (0.00-0.57)	4.85 (3.01-7.73)	0.00 (0.00-0.27)	0.00 (0.00-1.05)	0.00 (0.00-0.19)	0.00 (0.00-0.86)	0.00 (0.00-1.00)	0.01 (0.00-0.08)	0.00 (0.00-0.81)	0.00 (0.00-0.38)	0.00 (0.00-1.80)	0.00 (0.00-1.57)	0.00 (0.00-1.83)	0.00 (0.00-1.50)	2.16 (1.24-3.74)	0.00 (0.00-1.34)	0.00 (0.00-1.23)	0.00 (0.00-1.06)	0.00 (0.00-1.08)	0.00 (0.00-1.70)	0.13 (0.02-0.71)	0.00 (0.00-0.95)	0.00 (0.00-1.02)	0.00 (0.00-0.46)	0.00 (0.00-0.54)
Cardiomyopathy (DCM)	0.00 (0.00-0.76)	0.00 (0.00-1.67)	0.00 (0.00-1.44)	0.00 (0.00-0.38)	0.06 (0.01-0.33)	0.83 (0.38-1.80)	0.47 (0.08-2.61)	0.00 (0.00-1.03)	0.00 (0.00-1.27)	0.24 (0.08-0.71)	0.08 (0.03-0.24)	0.00 (0.00-1.78)	0.00 (0.00-1.28)	0.00 (0.00-1.16)	3.90 (2.30-6.56)	0.19 (0.08-0.50)	0.00 (0.00-0.57)	0.00 (0.00-1.15)	0.00 (0.00-0.27)	0.00 (0.00-1.05)	0.00 (0.00-0.19)	0.00 (0.00-0.86)	0.26 (0.05-1.47)	0.06 (0.02-0.15)	0.00 (0.00-0.81)	0.00 (0.00-0.38)	0.00 (0.00-1.80)	0.00 (0.00-1.57)	0.00 (0.00-1.83)	0.00 (0.00-1.50)	0.00 (0.00-0.69)	0.00 (0.00-1.34)	0.32 (0.06-1.81)	0.00 (0.00-1.06)	0.00 (0.00-1.08)	0.00 (0.00-1.70)	0.00 (0.00-0.48)	0.00 (0.00-0.95)	0.27 (0.05-1.51)	0.00 (0.00-0.46)	0.00 (0.00-0.54)
Cataract - age related	0.00 (0.00-0.76)	0.44 (0.08-2.46)	1.14 (0.39-3.30)	0.20 (0.05-0.72)	0.36 (0.16-0.77)	0.69 (0.30-1.61)	0.47 (0.08-2.61)	0.00 (0.00-1.03)	0.00 (0.00-1.27)	0.64 (0.33-1.26)	0.27 (0.15-0.49)	0.94 (0.26-3.37)	0.34 (0.06-1.89)	0.00 (0.00-1.16)	0.00 (0.00-1.14)	0.15 (0.05-0.43)	0.00 (0.00-0.57)	0.61 (0.17-2.18)	0.00 (0.00-0.27)	0.28 (0.05-1.55)	0.34 (0.16-0.70)	0.23 (0.04-1.27)	1.05 (0.41-2.66)	0.29 (0.19-0.44)	0.43 (0.12-1.54)	0.10 (0.02-0.55)	0.48 (0.08-2.66)	0.41 (0.07-2.31)	1.94 (0.76-4.89)	0.40 (0.07-2.20)	0.36 (0.10-1.30)	0.00 (0.00-1.34)	0.00 (0.00-1.23)	0.00 (0.00-1.06)	0.28 (0.05-1.60)	0.45 (0.08-2.51)	0.63 (0.27-1.46)	0.25 (0.04-1.40)	0.00 (0.00-1.02)	0.60 (0.26-1.39)	0.00 (0.00-0.54)
Chronic (long-term) kidney failure	0.20 (0.04-1.12)	0.44 (0.08-2.46)	0.00 (0.00-1.44)	0.10 (0.02-0.56)	0.00 (0.00-0.23)	0.14 (0.02-0.78)	1.41 (0.48-4.06)	0.27 (0.05-1.51)	0.00 (0.00-1.27)	0.24 (0.08-0.71)	0.05 (0.01-0.20)	0.47 (0.08-2.62)	0.00 (0.00-1.28)	0.00 (0.00-1.16)	0.00 (0.00-1.14)	0.05 (0.01-0.27)	0.30 (0.08-1.08)	0.00 (0.00-1.15)	0.14 (0.04-0.52)	0.00 (0.00-1.05)	0.10 (0.03-0.35)	0.23 (0.04-1.27)	0.00 (0.00-1.00)	0.07 (0.03-0.17)	0.00 (0.00-0.81)	0.10 (0.02-0.55)	0.00 (0.00-1.80)	0.00 (0.00-1.57)	0.49 (0.09-2.70)	0.40 (0.07-2.20)	0.00 (0.00-0.69)	0.00 (0.00-1.34)	0.32 (0.06-1.81)	0.28 (0.05-1.56)	0.28 (0.05-1.60)	0.00 (0.00-1.70)	0.00 (0.00-0.48)	0.00 (0.00-0.95)	0.00 (0.00-1.02)	0.12 (0.02-0.68)	0.00 (0.00-0.54)
Chronic Itching	1.39 (0.67-2.84)	0.00 (0.00-1.67)	1.52 (0.59-3.84)	0.60 (0.27-1.30)	1.66 (1.15-2.39)	2.62 (1.69-4.06)	3.29 (1.60-6.63)	1.35 (0.58-3.12)	2.68 (1.36-5.19)	1.45 (0.92-2.28)	0.64 (0.43-0.96)	0.94 (0.26-3.37)	1.69 (0.72-3.89)	0.91 (0.31-2.65)	1.50 (0.64-3.47)	0.49 (0.26-0.89)	1.19 (0.60-2.33)	2.42 (1.23-4.71)	2.41 (1.73-3.35)	0.83 (0.28-2.41)	1.17 (0.78-1.73)	1.13 (0.49-2.63)	0.26 (0.05-1.47)	1.41 (1.16-1.72)	1.70 (0.86-3.32)	1.37 (0.82-2.29)	0.48 (0.08-2.66)	1.66 (0.65-4.19)	2.43 (1.04-5.56)	0.79 (0.22-2.84)	1.62 (0.86-3.05)	1.06 (0.36-3.08)	0.65 (0.18-2.33)	1.39 (0.59-3.21)	1.99 (0.97-4.06)	0.45 (0.08-2.51)	1.88 (1.14-3.08)	3.48 (2.09-5.76)	0.81 (0.27-2.34)	3.83 (2.73-5.36)	0.00 (0.00-0.54)
Colitis	1.19 (0.55-2.57)	1.33 (0.45-3.83)	0.76 (0.21-2.73)	0.40 (0.15-1.02)	1.07 (0.68-1.68)	3.87 (2.69-5.53)	2.35 (1.01-5.38)	0.27 (0.05-1.51)	1.00 (0.34-2.91)	1.85 (1.24-2.76)	0.51 (0.33-0.80)	1.42 (0.48-4.08)	0.68 (0.19-2.43)	0.61 (0.17-2.20)	0.30 (0.05-1.68)	0.34 (0.16-0.70)	0.30 (0.08-1.08)	0.61 (0.17-2.18)	0.78 (0.44-1.39)	0.55 (0.15-1.99)	0.97 (0.63-1.50)	0.23 (0.04-1.27)	1.05 (0.41-2.66)	0.49 (0.35-0.68)	0.43 (0.12-1.54)	0.69 (0.33-1.41)	0.48 (0.08-2.66)	0.83 (0.23-2.97)	0.49 (0.09-2.70)	0.40 (0.07-2.20)	0.00 (0.00-0.69)	0.71 (0.19-2.55)	0.32 (0.06-1.81)	2.22 (1.13-4.32)	0.85 (0.29-2.48)	1.80 (0.70-4.54)	0.00 (0.00-0.48)	1.00 (0.39-2.53)	2.15 (1.09-4.19)	1.20 (0.65-2.19)	1.41 (0.77-2.58)
Conjunctivitis	0.20 (0.04-1.12)	0.00 (0.00-1.67)	0.00 (0.00-1.44)	0.30 (0.10-0.87)	1.18 (0.77-1.82)	0.55 (0.22-1.41)	1.41 (0.48-4.06)	1.89 (0.92-3.85)	0.33 (0.06-1.87)	1.13 (0.67-1.88)	0.70 (0.48-1.02)	1.42 (0.48-4.08)	0.34 (0.06-1.89)	0.30 (0.05-1.71)	0.90 (0.31-2.61)	0.63 (0.37-1.08)	0.89 (0.41-1.93)	0.00 (0.00-1.15)	0.21 (0.07-0.62)	0.83 (0.28-2.41)	0.58 (0.33-1.02)	0.68 (0.23-1.98)	0.79 (0.27-2.28)	0.42 (0.29-0.60)	0.64 (0.22-1.86)	0.59 (0.27-1.28)	0.00 (0.00-1.80)	0.41 (0.07-2.31)	0.97 (0.27-3.47)	1.98 (0.85-4.54)	1.62 (0.86-3.05)	0.35 (0.06-1.98)	0.65 (0.18-2.33)	0.28 (0.05-1.56)	0.85 (0.29-2.48)	0.00 (0.00-1.70)	0.38 (0.13-1.10)	0.25 (0.04-1.40)	0.54 (0.15-1.94)	0.72 (0.33-1.56)	0.42 (0.14-1.24)
Corneal Ulcer	0.00 (0.00-0.76)	0.00 (0.00-1.67)	0.00 (0.00-1.44)	0.10 (0.02-0.56)	0.06 (0.01-0.33)	4.83 (3.50-6.65)	0.00 (0.00-1.77)	0.81 (0.28-2.36)	0.33 (0.06-1.87)	0.88 (0.49-1.58)	0.05 (0.01-0.20)	0.00 (0.00-1.78)	0.00 (0.00-1.28)	0.00 (0.00-1.16)	0.30 (0.05-1.68)	0.05 (0.01-0.27)	0.00 (0.00-0.57)	1.82 (0.84-3.91)	0.14 (0.04-0.52)	0.00 (0.00-1.05)	0.05 (0.01-0.27)	0.23 (0.04-1.27)	0.00 (0.00-1.00)	0.03 (0.01-0.11)	0.43 (0.12-1.54)	0.00 (0.00-0.38)	0.00 (0.00-1.80)	0.00 (0.00-1.57)	0.49 (0.09-2.70)	0.00 (0.00-1.50)	6.49 (4.72-8.85)	0.35 (0.06-1.98)	0.00 (0.00-1.23)	0.28 (0.05-1.56)	1.42 (0.61-3.29)	0.00 (0.00-1.70)	1.13 (0.60-2.13)	0.00 (0.00-0.95)	0.00 (0.00-1.02)	0.36 (0.12-1.05)	0.00 (0.00-0.54)
Cruciate disease	0.60 (0.20-1.74)	0.44 (0.08-2.46)	1.14 (0.39-3.30)	0.50 (0.21-1.16)	0.65 (0.36-1.16)	3.45 (2.35-5.05)	0.47 (0.08-2.61)	1.89 (0.92-3.85)	2.01 (0.92-4.31)	0.16 (0.04-0.58)	0.19 (0.09-0.39)	0.00 (0.00-1.78)	0.00 (0.00-1.28)	0.91 (0.31-2.65)	1.80 (0.83-3.87)	1.84 (1.35-2.52)	0.30 (0.08-1.08)	0.61 (0.17-2.18)	0.50 (0.24-1.02)	1.11 (0.43-2.81)	2.67 (2.06-3.46)	0.23 (0.04-1.27)	0.00 (0.00-1.00)	1.04 (0.82-1.30)	0.00 (0.00-0.81)	0.20 (0.05-0.71)	0.00 (0.00-1.80)	0.00 (0.00-1.57)	0.49 (0.09-2.70)	0.00 (0.00-1.50)	0.00 (0.00-0.69)	0.35 (0.06-1.98)	4.85 (2.96-7.85)	1.11 (0.43-2.82)	0.00 (0.00-1.08)	1.35 (0.46-3.90)	2.01 (1.24-3.24)	0.25 (0.04-1.40)	0.27 (0.05-1.51)	1.68 (1.00-2.79)	0.14 (0.02-0.80)
Cruciate ligament injury	0.20 (0.04-1.12)	0.44 (0.08-2.46)	0.38 (0.07-2.12)	0.20 (0.05-0.72)	0.00 (0.00-0.23)	0.83 (0.38-1.80)	0.00 (0.00-1.77)	0.27 (0.05-1.51)	0.33 (0.06-1.87)	0.00 (0.00-0.31)	0.00 (0.00-0.10)	0.47 (0.08-2.62)	0.00 (0.00-1.28)	0.30 (0.05-1.71)	0.30 (0.05-1.68)	0.39 (0.20-0.76)	0.45 (0.15-1.30)	0.00 (0.00-1.15)	0.21 (0.07-0.62)	0.00 (0.00-1.05)	0.49 (0.26-0.89)	0.00 (0.00-0.86)	0.00 (0.00-1.00)	0.36 (0.24-0.53)	0.21 (0.04-1.20)	0.20 (0.05-0.71)	0.00 (0.00-1.80)	0.00 (0.00-1.57)	0.00 (0.00-1.83)	0.00 (0.00-1.50)	0.18 (0.03-1.01)	0.00 (0.00-1.34)	0.00 (0.00-1.23)	1.39 (0.59-3.21)	0.00 (0.00-1.08)	0.00 (0.00-1.70)	0.38 (0.13-1.10)	0.25 (0.04-1.40)	0.27 (0.05-1.51)	0.24 (0.07-0.87)	0.00 (0.00-0.54)
Cryptorchidism	0.60 (0.20-1.74)	0.88 (0.24-3.17)	0.38 (0.07-2.12)	0.50 (0.21-1.16)	0.83 (0.49-1.39)	2.07 (1.26-3.39)	0.47 (0.08-2.61)	0.81 (0.28-2.36)	1.34 (0.52-3.39)	0.80 (0.44-1.47)	0.91 (0.65-1.27)	0.47 (0.08-2.62)	0.68 (0.19-2.43)	0.00 (0.00-1.16)	0.30 (0.05-1.68)	0.29 (0.13-0.63)	0.15 (0.03-0.84)	0.61 (0.17-2.18)	1.13 (0.70-1.84)	0.28 (0.05-1.55)	0.78 (0.48-1.26)	0.23 (0.04-1.27)	1.83 (0.89-3.73)	0.29 (0.19-0.44)	0.43 (0.12-1.54)	0.39 (0.15-1.00)	0.96 (0.26-3.42)	0.00 (0.00-1.57)	0.97 (0.27-3.47)	0.40 (0.07-2.20)	0.36 (0.10-1.30)	0.00 (0.00-1.34)	0.00 (0.00-1.23)	2.50 (1.32-4.68)	0.85 (0.29-2.48)	0.45 (0.08-2.51)	0.38 (0.13-1.10)	0.00 (0.00-0.95)	0.54 (0.15-1.94)	0.12 (0.02-0.68)	1.98 (1.18-3.30)
Deafness - complete	0.00 (0.00-0.76)	0.44 (0.08-2.46)	0.00 (0.00-1.44)	0.20 (0.05-0.72)	0.06 (0.01-0.33)	0.14 (0.02-0.78)	0.00 (0.00-1.77)	0.00 (0.00-1.03)	0.00 (0.00-1.27)	2.01 (1.36-2.95)	0.08 (0.03-0.24)	0.00 (0.00-1.78)	0.00 (0.00-1.28)	0.30 (0.05-1.71)	0.00 (0.00-1.14)	0.05 (0.01-0.27)	0.15 (0.03-0.84)	0.00 (0.00-1.15)	0.00 (0.00-0.27)	0.28 (0.05-1.55)	0.00 (0.00-0.19)	0.00 (0.00-0.86)	0.00 (0.00-1.00)	0.03 (0.01-0.11)	0.00 (0.00-0.81)	0.00 (0.00-0.38)	0.48 (0.08-2.66)	0.00 (0.00-1.57)	0.00 (0.00-1.83)	0.00 (0.00-1.50)	0.36 (0.10-1.30)	0.00 (0.00-1.34)	0.00 (0.00-1.23)	0.00 (0.00-1.06)	0.00 (0.00-1.08)	0.00 (0.00-1.70)	0.13 (0.02-0.71)	0.00 (0.00-0.95)	0.54 (0.15-1.94)	0.24 (0.07-0.87)	0.00 (0.00-0.54)
Deafness - partial	0.00 (0.00-0.76)	0.44 (0.08-2.46)	0.00 (0.00-1.44)	0.00 (0.00-0.38)	0.06 (0.01-0.33)	0.00 (0.00-0.53)	0.47 (0.08-2.61)	0.00 (0.00-1.03)	0.00 (0.00-1.27)	1.21 (0.73-1.98)	0.13 (0.06-0.31)	0.00 (0.00-1.78)	0.00 (0.00-1.28)	1.22 (0.48-3.09)	0.00 (0.00-1.14)	0.19 (0.08-0.50)	0.15 (0.03-0.84)	0.00 (0.00-1.15)	0.07 (0.01-0.40)	0.00 (0.00-1.05)	0.15 (0.05-0.43)	0.00 (0.00-0.86)	0.00 (0.00-1.00)	0.04 (0.01-0.13)	0.00 (0.00-0.81)	0.10 (0.02-0.55)	0.00 (0.00-1.80)	0.00 (0.00-1.57)	0.49 (0.09-2.70)	0.00 (0.00-1.50)	0.18 (0.03-1.01)	0.00 (0.00-1.34)	0.00 (0.00-1.23)	0.00 (0.00-1.06)	0.00 (0.00-1.08)	0.00 (0.00-1.70)	0.13 (0.02-0.71)	0.00 (0.00-0.95)	0.00 (0.00-1.02)	0.12 (0.02-0.68)	0.00 (0.00-0.54)
Degenerative joint disease (DJD) (Osteoarthritis)	0.40 (0.11-1.44)	0.00 (0.00-1.67)	0.00 (0.00-1.44)	0.00 (0.00-0.38)	0.00 (0.00-0.23)	0.69 (0.30-1.61)	0.47 (0.08-2.61)	0.00 (0.00-1.03)	0.00 (0.00-1.27)	0.32 (0.13-0.82)	0.16 (0.07-0.35)	0.47 (0.08-2.62)	0.00 (0.00-1.28)	0.30 (0.05-1.71)	0.60 (0.16-2.16)	0.34 (0.16-0.70)	0.00 (0.00-0.57)	0.30 (0.05-1.70)	0.35 (0.15-0.83)	0.55 (0.15-1.99)	0.53 (0.30-0.95)	0.00 (0.00-0.86)	0.26 (0.05-1.47)	0.56 (0.41-0.77)	0.00 (0.00-0.81)	0.20 (0.05-0.71)	0.00 (0.00-1.80)	0.00 (0.00-1.57)	0.00 (0.00-1.83)	0.00 (0.00-1.50)	0.00 (0.00-0.69)	0.71 (0.19-2.55)	0.32 (0.06-1.81)	0.28 (0.05-1.56)	0.28 (0.05-1.60)	0.00 (0.00-1.70)	0.13 (0.02-0.71)	0.50 (0.14-1.80)	0.00 (0.00-1.02)	0.24 (0.07-0.87)	0.14 (0.02-0.80)
Demodex infestation	0.00 (0.00-0.76)	0.44 (0.08-2.46)	0.00 (0.00-1.44)	0.00 (0.00-0.38)	0.24 (0.09-0.61)	0.00 (0.00-0.53)	2.35 (1.01-5.38)	2.16 (1.10-4.21)	0.00 (0.00-1.27)	0.16 (0.04-0.58)	0.11 (0.04-0.28)	0.00 (0.00-1.78)	0.68 (0.19-2.43)	0.00 (0.00-1.16)	0.90 (0.31-2.61)	0.05 (0.01-0.27)	0.00 (0.00-0.57)	0.30 (0.05-1.70)	0.14 (0.04-0.52)	0.55 (0.15-1.99)	0.00 (0.00-0.19)	0.45 (0.12-1.64)	0.00 (0.00-1.00)	0.03 (0.01-0.11)	0.00 (0.00-0.81)	0.00 (0.00-0.38)	0.00 (0.00-1.80)	0.00 (0.00-1.57)	0.00 (0.00-1.83)	0.00 (0.00-1.50)	1.08 (0.50-2.34)	0.00 (0.00-1.34)	0.00 (0.00-1.23)	0.00 (0.00-1.06)	0.00 (0.00-1.08)	0.00 (0.00-1.70)	1.13 (0.60-2.13)	0.00 (0.00-0.95)	0.27 (0.05-1.51)	0.12 (0.02-0.68)	0.00 (0.00-0.54)
Dermatitis	0.40 (0.11-1.44)	1.77 (0.69-4.46)	2.28 (1.05-4.89)	0.20 (0.05-0.72)	1.30 (0.86-1.96)	2.07 (1.26-3.39)	4.69 (2.57-8.43)	3.24 (1.86-5.58)	1.34 (0.52-3.39)	0.64 (0.33-1.26)	0.51 (0.33-0.80)	0.94 (0.26-3.37)	2.70 (1.38-5.24)	1.52 (0.65-3.52)	2.40 (1.22-4.67)	0.49 (0.26-0.89)	0.60 (0.23-1.52)	1.82 (0.84-3.91)	1.35 (0.86-2.10)	0.55 (0.15-1.99)	1.12 (0.75-1.67)	1.13 (0.49-2.63)	0.00 (0.00-1.00)	0.95 (0.75-1.21)	0.21 (0.04-1.20)	1.67 (1.04-2.66)	1.44 (0.49-4.13)	1.24 (0.42-3.60)	0.00 (0.00-1.83)	0.40 (0.07-2.20)	1.08 (0.50-2.34)	2.84 (1.44-5.50)	0.32 (0.06-1.81)	0.28 (0.05-1.56)	0.57 (0.16-2.05)	1.35 (0.46-3.90)	2.01 (1.24-3.24)	0.25 (0.04-1.40)	0.00 (0.00-1.02)	4.43 (3.23-6.05)	0.28 (0.08-1.03)
Diabetes mellitus (sugar diabetes)	0.00 (0.00-0.76)	0.44 (0.08-2.46)	0.38 (0.07-2.12)	0.10 (0.02-0.56)	0.41 (0.20-0.85)	0.00 (0.00-0.53)	0.00 (0.00-1.77)	0.00 (0.00-1.03)	0.33 (0.06-1.87)	0.16 (0.04-0.58)	0.08 (0.03-0.24)	0.00 (0.00-1.78)	0.34 (0.06-1.89)	0.00 (0.00-1.16)	0.30 (0.05-1.68)	0.05 (0.01-0.27)	0.00 (0.00-0.57)	0.00 (0.00-1.15)	0.07 (0.01-0.40)	0.00 (0.00-1.05)	0.05 (0.01-0.27)	0.00 (0.00-0.86)	0.00 (0.00-1.00)	0.14 (0.08-0.27)	0.00 (0.00-0.81)	0.69 (0.33-1.41)	0.00 (0.00-1.80)	0.00 (0.00-1.57)	0.49 (0.09-2.70)	0.00 (0.00-1.50)	0.00 (0.00-0.69)	0.35 (0.06-1.98)	0.00 (0.00-1.23)	0.00 (0.00-1.06)	0.00 (0.00-1.08)	0.45 (0.08-2.51)	0.00 (0.00-0.48)	0.50 (0.14-1.80)	0.27 (0.05-1.51)	0.96 (0.49-1.88)	0.14 (0.02-0.80)
Distichiasis	0.00 (0.00-0.76)	0.00 (0.00-1.67)	0.38 (0.07-2.12)	0.00 (0.00-0.38)	0.06 (0.01-0.33)	0.55 (0.22-1.41)	0.00 (0.00-1.77)	4.59 (2.89-7.23)	0.00 (0.00-1.27)	0.40 (0.17-0.94)	0.35 (0.20-0.60)	0.47 (0.08-2.62)	0.34 (0.06-1.89)	0.00 (0.00-1.16)	0.30 (0.05-1.68)	0.05 (0.01-0.27)	1.19 (0.60-2.33)	0.30 (0.05-1.70)	0.07 (0.01-0.40)	0.00 (0.00-1.05)	0.24 (0.10-0.57)	0.00 (0.00-0.86)	0.00 (0.00-1.00)	0.07 (0.03-0.17)	0.21 (0.04-1.20)	0.10 (0.02-0.55)	0.48 (0.08-2.66)	0.00 (0.00-1.57)	0.49 (0.09-2.70)	0.40 (0.07-2.20)	1.98 (1.11-3.51)	0.71 (0.19-2.55)	0.00 (0.00-1.23)	1.94 (0.94-3.96)	0.28 (0.05-1.60)	0.00 (0.00-1.70)	0.88 (0.43-1.80)	0.00 (0.00-0.95)	0.81 (0.27-2.34)	0.12 (0.02-0.68)	0.14 (0.02-0.80)
Ear lump	0.40 (0.11-1.44)	0.00 (0.00-1.67)	0.00 (0.00-1.44)	0.00 (0.00-0.38)	0.06 (0.01-0.33)	0.97 (0.47-1.98)	0.00 (0.00-1.77)	0.00 (0.00-1.03)	0.00 (0.00-1.27)	0.24 (0.08-0.71)	0.21 (0.11-0.42)	0.00 (0.00-1.78)	0.68 (0.19-2.43)	0.00 (0.00-1.16)	0.00 (0.00-1.14)	0.39 (0.20-0.76)	0.30 (0.08-1.08)	0.30 (0.05-1.70)	0.14 (0.04-0.52)	0.28 (0.05-1.55)	0.24 (0.10-0.57)	0.68 (0.23-1.98)	0.26 (0.05-1.47)	0.22 (0.13-0.36)	0.00 (0.00-0.81)	0.10 (0.02-0.55)	0.00 (0.00-1.80)	0.41 (0.07-2.31)	0.00 (0.00-1.83)	0.00 (0.00-1.50)	0.00 (0.00-0.69)	0.35 (0.06-1.98)	0.00 (0.00-1.23)	0.00 (0.00-1.06)	0.00 (0.00-1.08)	0.00 (0.00-1.70)	0.25 (0.07-0.91)	0.00 (0.00-0.95)	1.08 (0.42-2.73)	0.12 (0.02-0.68)	0.14 (0.02-0.80)
Ear mite infestation	0.20 (0.04-1.12)	0.00 (0.00-1.67)	0.00 (0.00-1.44)	0.20 (0.05-0.72)	0.59 (0.32-1.09)	0.41 (0.14-1.21)	1.41 (0.48-4.06)	0.54 (0.15-1.95)	0.67 (0.18-2.41)	0.96 (0.55-1.68)	0.48 (0.31-0.76)	0.00 (0.00-1.78)	1.01 (0.35-2.94)	0.91 (0.31-2.65)	0.30 (0.05-1.68)	0.68 (0.41-1.14)	0.60 (0.23-1.52)	0.61 (0.17-2.18)	0.64 (0.34-1.21)	0.83 (0.28-2.41)	0.19 (0.08-0.50)	0.00 (0.00-0.86)	0.52 (0.14-1.89)	0.61 (0.45-0.82)	0.00 (0.00-0.81)	0.29 (0.10-0.86)	0.48 (0.08-2.66)	0.00 (0.00-1.57)	0.00 (0.00-1.83)	1.58 (0.62-3.99)	0.18 (0.03-1.01)	1.06 (0.36-3.08)	0.32 (0.06-1.81)	0.00 (0.00-1.06)	0.28 (0.05-1.60)	0.00 (0.00-1.70)	1.00 (0.51-1.97)	0.25 (0.04-1.40)	0.54 (0.15-1.94)	0.72 (0.33-1.56)	0.00 (0.00-0.54)
Elbow dysplasia	0.40 (0.11-1.44)	0.44 (0.08-2.46)	0.38 (0.07-2.12)	0.30 (0.10-0.87)	0.24 (0.09-0.61)	0.00 (0.00-0.53)	0.47 (0.08-2.61)	0.27 (0.05-1.51)	0.00 (0.00-1.27)	0.40 (0.17-0.94)	0.16 (0.07-0.35)	0.00 (0.00-1.78)	0.00 (0.00-1.28)	0.00 (0.00-1.16)	0.00 (0.00-1.14)	0.92 (0.59-1.44)	0.45 (0.15-1.30)	0.00 (0.00-1.15)	1.49 (0.98-2.27)	0.28 (0.05-1.55)	1.41 (0.98-2.02)	0.23 (0.04-1.27)	0.00 (0.00-1.00)	3.46 (3.05-3.92)	0.00 (0.00-0.81)	0.00 (0.00-0.38)	0.00 (0.00-1.80)	0.41 (0.07-2.31)	0.49 (0.09-2.70)	0.79 (0.22-2.84)	0.00 (0.00-0.69)	0.00 (0.00-1.34)	2.59 (1.32-5.02)	0.28 (0.05-1.56)	0.57 (0.16-2.05)	0.00 (0.00-1.70)	0.75 (0.35-1.63)	0.00 (0.00-0.95)	0.00 (0.00-1.02)	0.24 (0.07-0.87)	0.00 (0.00-0.54)
Enlarged heart	0.00 (0.00-0.76)	0.00 (0.00-1.67)	0.38 (0.07-2.12)	0.00 (0.00-0.38)	0.12 (0.03-0.43)	0.14 (0.02-0.78)	0.00 (0.00-1.77)	0.00 (0.00-1.03)	1.00 (0.34-2.91)	1.04 (0.61-1.78)	0.16 (0.07-0.35)	0.00 (0.00-1.78)	0.00 (0.00-1.28)	0.30 (0.05-1.71)	0.00 (0.00-1.14)	0.10 (0.03-0.35)	0.15 (0.03-0.84)	0.30 (0.05-1.70)	0.21 (0.07-0.62)	0.00 (0.00-1.05)	0.15 (0.05-0.43)	0.00 (0.00-0.86)	0.00 (0.00-1.00)	0.13 (0.07-0.25)	0.00 (0.00-0.81)	0.10 (0.02-0.55)	0.48 (0.08-2.66)	0.00 (0.00-1.57)	0.00 (0.00-1.83)	0.00 (0.00-1.50)	0.00 (0.00-0.69)	0.00 (0.00-1.34)	0.00 (0.00-1.23)	0.00 (0.00-1.06)	0.00 (0.00-1.08)	0.00 (0.00-1.70)	0.13 (0.02-0.71)	0.00 (0.00-0.95)	0.27 (0.05-1.51)	0.36 (0.12-1.05)	0.00 (0.00-0.54)
Entropion	0.40 (0.11-1.44)	0.44 (0.08-2.46)	0.00 (0.00-1.44)	0.00 (0.00-0.38)	0.12 (0.03-0.43)	0.14 (0.02-0.78)	0.00 (0.00-1.77)	4.32 (2.68-6.91)	0.00 (0.00-1.27)	0.16 (0.04-0.58)	0.89 (0.63-1.24)	0.00 (0.00-1.78)	0.68 (0.19-2.43)	0.00 (0.00-1.16)	0.90 (0.31-2.61)	0.10 (0.03-0.35)	1.34 (0.71-2.53)	0.30 (0.05-1.70)	0.00 (0.00-0.27)	0.28 (0.05-1.55)	0.19 (0.08-0.50)	0.00 (0.00-0.86)	3.40 (2.00-5.73)	0.20 (0.12-0.34)	0.00 (0.00-0.81)	0.00 (0.00-0.38)	0.00 (0.00-1.80)	0.83 (0.23-2.97)	0.00 (0.00-1.83)	1.58 (0.62-3.99)	2.34 (1.37-3.97)	1.77 (0.76-4.08)	1.62 (0.69-3.73)	0.00 (0.00-1.06)	0.57 (0.16-2.05)	0.00 (0.00-1.70)	0.00 (0.00-0.48)	0.00 (0.00-0.95)	0.00 (0.00-1.02)	0.00 (0.00-0.46)	0.00 (0.00-0.54)
Epilepsy	3.17 (1.96-5.09)	0.00 (0.00-1.67)	0.00 (0.00-1.44)	1.69 (1.06-2.69)	1.01 (0.63-1.61)	1.11 (0.56-2.17)	1.41 (0.48-4.06)	0.54 (0.15-1.95)	0.33 (0.06-1.87)	0.56 (0.27-1.16)	0.46 (0.29-0.73)	0.00 (0.00-1.78)	0.34 (0.06-1.89)	2.44 (1.24-4.74)	0.00 (0.00-1.14)	1.02 (0.67-1.55)	0.74 (0.32-1.73)	0.61 (0.17-2.18)	0.92 (0.54-1.57)	1.38 (0.59-3.19)	1.41 (0.98-2.02)	1.36 (0.62-2.94)	2.36 (1.24-4.42)	1.25 (1.02-1.54)	0.21 (0.04-1.20)	1.18 (0.67-2.05)	0.00 (0.00-1.80)	1.24 (0.42-3.60)	1.94 (0.76-4.89)	1.19 (0.40-3.43)	2.34 (1.37-3.97)	1.77 (0.76-4.08)	0.00 (0.00-1.23)	0.28 (0.05-1.56)	0.28 (0.05-1.60)	0.45 (0.08-2.51)	0.88 (0.43-1.80)	0.00 (0.00-0.95)	2.15 (1.09-4.19)	0.48 (0.19-1.23)	0.14 (0.02-0.80)
Epulis	0.00 (0.00-0.76)	0.00 (0.00-1.67)	0.00 (0.00-1.44)	0.10 (0.02-0.56)	0.06 (0.01-0.33)	3.31 (2.24-4.89)	0.47 (0.08-2.61)	0.00 (0.00-1.03)	0.00 (0.00-1.27)	0.00 (0.00-0.31)	0.05 (0.01-0.20)	0.00 (0.00-1.78)	0.00 (0.00-1.28)	0.00 (0.00-1.16)	0.30 (0.05-1.68)	0.10 (0.03-0.35)	0.30 (0.08-1.08)	0.00 (0.00-1.15)	0.14 (0.04-0.52)	0.00 (0.00-1.05)	0.24 (0.10-0.57)	0.23 (0.04-1.27)	0.00 (0.00-1.00)	0.12 (0.06-0.23)	0.00 (0.00-0.81)	0.29 (0.10-0.86)	0.00 (0.00-1.80)	0.00 (0.00-1.57)	0.49 (0.09-2.70)	0.00 (0.00-1.50)	0.00 (0.00-0.69)	0.35 (0.06-1.98)	0.00 (0.00-1.23)	0.00 (0.00-1.06)	0.00 (0.00-1.08)	0.00 (0.00-1.70)	0.13 (0.02-0.71)	0.00 (0.00-0.95)	0.00 (0.00-1.02)	0.24 (0.07-0.87)	0.00 (0.00-0.54)
Flea allergic dermatitis	0.00 (0.00-0.76)	0.00 (0.00-1.67)	0.00 (0.00-1.44)	0.00 (0.00-0.38)	0.24 (0.09-0.61)	0.00 (0.00-0.53)	1.41 (0.48-4.06)	0.81 (0.28-2.36)	0.33 (0.06-1.87)	0.40 (0.17-0.94)	0.05 (0.01-0.20)	0.00 (0.00-1.78)	0.00 (0.00-1.28)	0.00 (0.00-1.16)	0.00 (0.00-1.14)	0.00 (0.00-0.19)	0.45 (0.15-1.30)	0.61 (0.17-2.18)	0.21 (0.07-0.62)	0.00 (0.00-1.05)	0.19 (0.08-0.50)	0.23 (0.04-1.27)	0.26 (0.05-1.47)	0.09 (0.04-0.19)	0.64 (0.22-1.86)	0.10 (0.02-0.55)	0.00 (0.00-1.80)	0.00 (0.00-1.57)	0.49 (0.09-2.70)	0.40 (0.07-2.20)	0.18 (0.03-1.01)	0.00 (0.00-1.34)	0.00 (0.00-1.23)	0.00 (0.00-1.06)	0.00 (0.00-1.08)	0.00 (0.00-1.70)	0.13 (0.02-0.71)	1.00 (0.39-2.53)	0.00 (0.00-1.02)	0.48 (0.19-1.23)	0.00 (0.00-0.54)
Food Allergy	1.19 (0.55-2.57)	0.44 (0.08-2.46)	0.38 (0.07-2.12)	0.80 (0.40-1.56)	0.83 (0.49-1.39)	2.35 (1.47-3.73)	1.88 (0.73-4.73)	1.35 (0.58-3.12)	1.00 (0.34-2.91)	1.29 (0.79-2.08)	0.51 (0.33-0.80)	0.94 (0.26-3.37)	0.34 (0.06-1.89)	0.00 (0.00-1.16)	0.90 (0.31-2.61)	0.34 (0.16-0.70)	0.60 (0.23-1.52)	2.73 (1.44-5.10)	1.06 (0.65-1.75)	0.83 (0.28-2.41)	1.21 (0.82-1.79)	0.45 (0.12-1.64)	0.52 (0.14-1.89)	0.71 (0.53-0.93)	0.43 (0.12-1.54)	1.18 (0.67-2.05)	0.48 (0.08-2.66)	1.66 (0.65-4.19)	0.49 (0.09-2.70)	0.79 (0.22-2.84)	0.18 (0.03-1.01)	0.35 (0.06-1.98)	0.32 (0.06-1.81)	1.67 (0.77-3.59)	1.42 (0.61-3.29)	1.35 (0.46-3.90)	0.75 (0.35-1.63)	1.00 (0.39-2.53)	2.42 (1.28-4.53)	0.96 (0.49-1.88)	0.71 (0.30-1.64)
Foreign body ingestion	0.00 (0.00-0.76)	0.00 (0.00-1.67)	0.00 (0.00-1.44)	0.10 (0.02-0.56)	0.06 (0.01-0.33)	0.14 (0.02-0.78)	0.00 (0.00-1.77)	0.27 (0.05-1.51)	0.67 (0.18-2.41)	0.00 (0.00-0.31)	0.24 (0.13-0.46)	0.00 (0.00-1.78)	0.00 (0.00-1.28)	0.30 (0.05-1.71)	0.60 (0.16-2.16)	0.24 (0.10-0.57)	0.45 (0.15-1.30)	0.00 (0.00-1.15)	0.07 (0.01-0.40)	0.00 (0.00-1.05)	0.19 (0.08-0.50)	0.00 (0.00-0.86)	0.52 (0.14-1.89)	0.26 (0.16-0.41)	0.00 (0.00-0.81)	0.10 (0.02-0.55)	0.00 (0.00-1.80)	0.00 (0.00-1.57)	0.49 (0.09-2.70)	0.40 (0.07-2.20)	0.00 (0.00-0.69)	0.00 (0.00-1.34)	0.00 (0.00-1.23)	0.00 (0.00-1.06)	0.00 (0.00-1.08)	0.00 (0.00-1.70)	0.13 (0.02-0.71)	0.25 (0.04-1.40)	0.81 (0.27-2.34)	0.24 (0.07-0.87)	0.14 (0.02-0.80)
Gastric dilation-volvulus syndrome (GDV) / Bloat	0.00 (0.00-0.76)	0.00 (0.00-1.67)	0.00 (0.00-1.44)	0.00 (0.00-0.38)	0.06 (0.01-0.33)	0.14 (0.02-0.78)	0.00 (0.00-1.77)	0.00 (0.00-1.03)	0.00 (0.00-1.27)	0.00 (0.00-0.31)	0.08 (0.03-0.24)	0.00 (0.00-1.78)	0.00 (0.00-1.28)	0.00 (0.00-1.16)	0.90 (0.31-2.61)	0.05 (0.01-0.27)	1.64 (0.92-2.91)	0.00 (0.00-1.15)	1.13 (0.70-1.84)	0.55 (0.15-1.99)	0.10 (0.03-0.35)	0.00 (0.00-0.86)	5.24 (3.41-7.95)	0.10 (0.05-0.21)	0.21 (0.04-1.20)	0.00 (0.00-0.38)	0.00 (0.00-1.80)	0.00 (0.00-1.57)	0.49 (0.09-2.70)	1.58 (0.62-3.99)	0.18 (0.03-1.01)	0.71 (0.19-2.55)	0.00 (0.00-1.23)	0.00 (0.00-1.06)	0.00 (0.00-1.08)	0.00 (0.00-1.70)	0.00 (0.00-0.48)	0.00 (0.00-0.95)	1.61 (0.74-3.47)	0.00 (0.00-0.46)	0.00 (0.00-0.54)
Glaucoma	0.00 (0.00-0.76)	0.44 (0.08-2.46)	0.00 (0.00-1.44)	0.00 (0.00-0.38)	0.06 (0.01-0.33)	0.00 (0.00-0.53)	0.00 (0.00-1.77)	0.00 (0.00-1.03)	0.00 (0.00-1.27)	0.16 (0.04-0.58)	0.03 (0.00-0.15)	0.00 (0.00-1.78)	0.00 (0.00-1.28)	0.00 (0.00-1.16)	0.60 (0.16-2.16)	0.15 (0.05-0.43)	0.15 (0.03-0.84)	0.00 (0.00-1.15)	0.00 (0.00-0.27)	0.00 (0.00-1.05)	0.05 (0.01-0.27)	0.23 (0.04-1.27)	0.00 (0.00-1.00)	0.07 (0.03-0.17)	0.00 (0.00-0.81)	0.00 (0.00-0.38)	0.96 (0.26-3.42)	0.00 (0.00-1.57)	0.49 (0.09-2.70)	0.00 (0.00-1.50)	0.00 (0.00-0.69)	0.00 (0.00-1.34)	0.00 (0.00-1.23)	0.00 (0.00-1.06)	0.28 (0.05-1.60)	0.90 (0.25-3.22)	0.13 (0.02-0.71)	0.25 (0.04-1.40)	0.27 (0.05-1.51)	0.12 (0.02-0.68)	0.00 (0.00-0.54)
Haemorrhagic gastroenteritis (HGE) (bloody diarrhoea and vomiting)	0.00 (0.00-0.76)	0.44 (0.08-2.46)	0.38 (0.07-2.12)	0.00 (0.00-0.38)	0.41 (0.20-0.85)	0.28 (0.08-1.00)	0.00 (0.00-1.77)	0.27 (0.05-1.51)	0.00 (0.00-1.27)	0.48 (0.22-1.05)	0.27 (0.15-0.49)	0.00 (0.00-1.78)	0.68 (0.19-2.43)	0.00 (0.00-1.16)	0.30 (0.05-1.68)	0.15 (0.05-0.43)	0.60 (0.23-1.52)	0.30 (0.05-1.70)	0.57 (0.29-1.12)	0.28 (0.05-1.55)	0.15 (0.05-0.43)	0.00 (0.00-0.86)	0.00 (0.00-1.00)	0.26 (0.16-0.41)	0.21 (0.04-1.20)	0.88 (0.47-1.67)	0.00 (0.00-1.80)	0.00 (0.00-1.57)	0.00 (0.00-1.83)	0.40 (0.07-2.20)	0.18 (0.03-1.01)	0.00 (0.00-1.34)	0.32 (0.06-1.81)	0.28 (0.05-1.56)	0.28 (0.05-1.60)	0.00 (0.00-1.70)	0.13 (0.02-0.71)	0.25 (0.04-1.40)	0.27 (0.05-1.51)	0.12 (0.02-0.68)	0.14 (0.02-0.80)
Harvest mite (chigger) dermatitis	0.20 (0.04-1.12)	0.00 (0.00-1.67)	0.00 (0.00-1.44)	0.00 (0.00-0.38)	0.24 (0.09-0.61)	0.14 (0.02-0.78)	0.00 (0.00-1.77)	0.00 (0.00-1.03)	0.00 (0.00-1.27)	0.08 (0.01-0.45)	0.13 (0.06-0.31)	0.00 (0.00-1.78)	0.00 (0.00-1.28)	0.00 (0.00-1.16)	0.00 (0.00-1.14)	0.05 (0.01-0.27)	0.15 (0.03-0.84)	0.61 (0.17-2.18)	0.21 (0.07-0.62)	0.28 (0.05-1.55)	0.15 (0.05-0.43)	0.00 (0.00-0.86)	0.26 (0.05-1.47)	0.12 (0.06-0.23)	0.21 (0.04-1.20)	0.39 (0.15-1.00)	0.00 (0.00-1.80)	0.00 (0.00-1.57)	0.00 (0.00-1.83)	0.00 (0.00-1.50)	0.54 (0.18-1.58)	0.00 (0.00-1.34)	0.00 (0.00-1.23)	0.28 (0.05-1.56)	0.00 (0.00-1.08)	0.00 (0.00-1.70)	0.50 (0.20-1.28)	0.75 (0.25-2.17)	0.00 (0.00-1.02)	0.72 (0.33-1.56)	0.14 (0.02-0.80)
Heart (cardiac) failure	0.20 (0.04-1.12)	0.00 (0.00-1.67)	0.00 (0.00-1.44)	0.10 (0.02-0.56)	0.00 (0.00-0.23)	0.28 (0.08-1.00)	0.00 (0.00-1.77)	0.54 (0.15-1.95)	0.00 (0.00-1.27)	1.77 (1.17-2.66)	0.13 (0.06-0.31)	0.47 (0.08-2.62)	0.00 (0.00-1.28)	0.00 (0.00-1.16)	0.90 (0.31-2.61)	0.05 (0.01-0.27)	0.00 (0.00-0.57)	0.00 (0.00-1.15)	0.21 (0.07-0.62)	0.00 (0.00-1.05)	0.10 (0.03-0.35)	0.00 (0.00-0.86)	0.26 (0.05-1.47)	0.06 (0.02-0.15)	0.00 (0.00-0.81)	0.10 (0.02-0.55)	0.00 (0.00-1.80)	0.00 (0.00-1.57)	0.00 (0.00-1.83)	0.00 (0.00-1.50)	0.00 (0.00-0.69)	0.00 (0.00-1.34)	0.00 (0.00-1.23)	0.28 (0.05-1.56)	0.00 (0.00-1.08)	0.00 (0.00-1.70)	0.13 (0.02-0.71)	0.00 (0.00-0.95)	0.27 (0.05-1.51)	0.00 (0.00-0.46)	0.00 (0.00-0.54)
Heart (cardiac) murmur	0.99 (0.42-2.30)	0.44 (0.08-2.46)	3.42 (1.81-6.37)	0.40 (0.15-1.02)	0.53 (0.28-1.01)	2.49 (1.58-3.90)	5.16 (2.91-9.01)	0.54 (0.15-1.95)	1.34 (0.52-3.39)	9.65 (8.13-11.41)	0.70 (0.48-1.02)	0.47 (0.08-2.62)	0.34 (0.06-1.89)	0.61 (0.17-2.20)	0.30 (0.05-1.68)	0.53 (0.30-0.95)	0.45 (0.15-1.30)	0.30 (0.05-1.70)	0.50 (0.24-1.02)	1.11 (0.43-2.81)	0.53 (0.30-0.95)	0.23 (0.04-1.27)	0.00 (0.00-1.00)	0.16 (0.09-0.28)	0.85 (0.33-2.17)	1.37 (0.82-2.29)	0.00 (0.00-1.80)	1.24 (0.42-3.60)	0.97 (0.27-3.47)	0.00 (0.00-1.50)	0.00 (0.00-0.69)	0.00 (0.00-1.34)	0.00 (0.00-1.23)	2.22 (1.13-4.32)	0.85 (0.29-2.48)	0.00 (0.00-1.70)	0.00 (0.00-0.48)	0.50 (0.14-1.80)	1.34 (0.58-3.11)	0.72 (0.33-1.56)	0.99 (0.48-2.03)
Hip dysplasia	1.79 (0.94-3.36)	0.44 (0.08-2.46)	0.38 (0.07-2.12)	1.79 (1.14-2.81)	0.47 (0.24-0.93)	0.69 (0.30-1.61)	0.47 (0.08-2.61)	1.62 (0.75-3.49)	0.67 (0.18-2.41)	1.04 (0.61-1.78)	0.54 (0.35-0.83)	2.36 (1.01-5.40)	0.00 (0.00-1.28)	0.61 (0.17-2.20)	0.60 (0.16-2.16)	1.60 (1.14-2.24)	1.04 (0.51-2.13)	0.61 (0.17-2.18)	3.62 (2.76-4.72)	0.55 (0.15-1.99)	1.70 (1.22-2.35)	0.00 (0.00-0.86)	1.57 (0.72-3.38)	2.22 (1.90-2.59)	0.64 (0.22-1.86)	0.39 (0.15-1.00)	0.96 (0.26-3.42)	0.00 (0.00-1.57)	0.49 (0.09-2.70)	1.58 (0.62-3.99)	0.54 (0.18-1.58)	0.35 (0.06-1.98)	2.59 (1.32-5.02)	2.50 (1.32-4.68)	1.14 (0.44-2.89)	0.00 (0.00-1.70)	0.88 (0.43-1.80)	2.24 (1.18-4.20)	0.27 (0.05-1.51)	1.20 (0.65-2.19)	0.28 (0.08-1.03)
Hyperadrenocorticism (Cushing's disease)	0.00 (0.00-0.76)	0.44 (0.08-2.46)	0.38 (0.07-2.12)	0.10 (0.02-0.56)	0.41 (0.20-0.85)	0.14 (0.02-0.78)	0.00 (0.00-1.77)	0.27 (0.05-1.51)	0.00 (0.00-1.27)	0.24 (0.08-0.71)	0.00 (0.00-0.10)	0.00 (0.00-1.78)	0.34 (0.06-1.89)	0.00 (0.00-1.16)	0.00 (0.00-1.14)	0.05 (0.01-0.27)	0.00 (0.00-0.57)	0.00 (0.00-1.15)	0.00 (0.00-0.27)	0.28 (0.05-1.55)	0.00 (0.00-0.19)	0.00 (0.00-0.86)	0.26 (0.05-1.47)	0.14 (0.08-0.27)	0.21 (0.04-1.20)	0.49 (0.21-1.14)	0.00 (0.00-1.80)	0.00 (0.00-1.57)	1.46 (0.50-4.19)	0.79 (0.22-2.84)	0.00 (0.00-0.69)	0.00 (0.00-1.34)	0.00 (0.00-1.23)	0.28 (0.05-1.56)	0.28 (0.05-1.60)	0.00 (0.00-1.70)	0.13 (0.02-0.71)	0.00 (0.00-0.95)	0.00 (0.00-1.02)	0.00 (0.00-0.46)	0.14 (0.02-0.80)
Hypersensitivity (allergic) skin disorder	1.59 (0.81-3.10)	0.44 (0.08-2.46)	2.66 (1.30-5.39)	0.80 (0.40-1.56)	3.08 (2.36-4.01)	5.25 (3.85-7.12)	11.27 (7.69-16.22)	3.51 (2.06-5.92)	2.01 (0.92-4.31)	1.85 (1.24-2.76)	1.24 (0.93-1.64)	1.42 (0.48-4.08)	3.38 (1.85-6.11)	5.18 (3.26-8.14)	3.00 (1.64-5.44)	0.73 (0.44-1.20)	2.98 (1.93-4.55)	4.85 (3.01-7.73)	2.91 (2.15-3.92)	1.11 (0.43-2.81)	2.82 (2.19-3.62)	2.27 (1.24-4.12)	1.05 (0.41-2.66)	2.80 (2.43-3.21)	0.64 (0.22-1.86)	1.47 (0.89-2.41)	5.74 (3.31-9.77)	3.73 (1.98-6.94)	1.94 (0.76-4.89)	0.79 (0.22-2.84)	3.78 (2.49-5.72)	6.38 (4.08-9.86)	1.62 (0.69-3.73)	0.83 (0.28-2.42)	2.56 (1.35-4.80)	0.90 (0.25-3.22)	5.65 (4.25-7.47)	5.97 (4.04-8.73)	2.69 (1.47-4.88)	8.50 (6.80-10.59)	0.71 (0.30-1.64)
Hypothyroidism/Under-active thyroid	0.20 (0.04-1.12)	0.88 (0.24-3.17)	0.00 (0.00-1.44)	0.50 (0.21-1.16)	0.41 (0.20-0.85)	1.93 (1.16-3.22)	0.00 (0.00-1.77)	0.00 (0.00-1.03)	0.00 (0.00-1.27)	0.08 (0.01-0.45)	0.24 (0.13-0.46)	0.47 (0.08-2.62)	0.00 (0.00-1.28)	0.00 (0.00-1.16)	3.30 (1.85-5.82)	0.53 (0.30-0.95)	0.74 (0.32-1.73)	0.00 (0.00-1.15)	0.14 (0.04-0.52)	0.28 (0.05-1.55)	1.02 (0.67-1.55)	0.68 (0.23-1.98)	0.52 (0.14-1.89)	0.36 (0.24-0.53)	0.00 (0.00-0.81)	0.49 (0.21-1.14)	0.00 (0.00-1.80)	0.83 (0.23-2.97)	0.00 (0.00-1.83)	0.00 (0.00-1.50)	0.18 (0.03-1.01)	2.48 (1.21-5.03)	0.32 (0.06-1.81)	1.11 (0.43-2.82)	0.00 (0.00-1.08)	2.25 (0.97-5.16)	0.13 (0.02-0.71)	2.49 (1.36-4.52)	0.27 (0.05-1.51)	0.12 (0.02-0.68)	0.14 (0.02-0.80)
Immune Mediated Heamolytic Anaemia (IMHA)	0.00 (0.00-0.76)	1.33 (0.45-3.83)	0.76 (0.21-2.73)	0.00 (0.00-0.38)	0.06 (0.01-0.33)	0.14 (0.02-0.78)	0.00 (0.00-1.77)	0.00 (0.00-1.03)	0.00 (0.00-1.27)	0.08 (0.01-0.45)	0.24 (0.13-0.46)	0.00 (0.00-1.78)	0.34 (0.06-1.89)	0.00 (0.00-1.16)	0.00 (0.00-1.14)	0.19 (0.08-0.50)	0.30 (0.08-1.08)	0.00 (0.00-1.15)	0.00 (0.00-0.27)	0.00 (0.00-1.05)	0.05 (0.01-0.27)	0.91 (0.35-2.31)	0.00 (0.00-1.00)	0.04 (0.01-0.13)	0.00 (0.00-0.81)	0.20 (0.05-0.71)	0.00 (0.00-1.80)	0.83 (0.23-2.97)	0.00 (0.00-1.83)	0.40 (0.07-2.20)	0.00 (0.00-0.69)	0.00 (0.00-1.34)	0.00 (0.00-1.23)	0.00 (0.00-1.06)	0.00 (0.00-1.08)	0.45 (0.08-2.51)	0.00 (0.00-0.48)	0.00 (0.00-0.95)	0.27 (0.05-1.51)	0.00 (0.00-0.46)	0.28 (0.08-1.03)
Inflammatory bowel disease (IBD)	0.20 (0.04-1.12)	0.44 (0.08-2.46)	0.38 (0.07-2.12)	0.00 (0.00-0.38)	0.65 (0.36-1.16)	0.97 (0.47-1.98)	0.00 (0.00-1.77)	0.81 (0.28-2.36)	0.33 (0.06-1.87)	0.56 (0.27-1.16)	0.13 (0.06-0.31)	0.00 (0.00-1.78)	0.34 (0.06-1.89)	0.30 (0.05-1.71)	0.60 (0.16-2.16)	0.29 (0.13-0.63)	0.15 (0.03-0.84)	0.91 (0.31-2.64)	0.57 (0.29-1.12)	0.28 (0.05-1.55)	0.15 (0.05-0.43)	0.00 (0.00-0.86)	0.79 (0.27-2.28)	0.22 (0.13-0.36)	0.21 (0.04-1.20)	0.69 (0.33-1.41)	0.00 (0.00-1.80)	0.00 (0.00-1.57)	0.49 (0.09-2.70)	0.79 (0.22-2.84)	0.18 (0.03-1.01)	0.71 (0.19-2.55)	0.97 (0.33-2.82)	0.83 (0.28-2.42)	0.00 (0.00-1.08)	0.45 (0.08-2.51)	0.13 (0.02-0.71)	0.50 (0.14-1.80)	0.00 (0.00-1.02)	0.60 (0.26-1.39)	0.42 (0.14-1.24)
Intervertebral disc disorder	0.79 (0.31-2.02)	0.00 (0.00-1.67)	0.00 (0.00-1.44)	0.40 (0.15-1.02)	0.41 (0.20-0.85)	0.41 (0.14-1.21)	0.00 (0.00-1.77)	0.27 (0.05-1.51)	0.00 (0.00-1.27)	0.80 (0.44-1.47)	0.46 (0.29-0.73)	0.00 (0.00-1.78)	9.80 (6.91-13.72)	1.52 (0.65-3.52)	0.60 (0.16-2.16)	0.10 (0.03-0.35)	0.15 (0.03-0.84)	2.73 (1.44-5.10)	0.64 (0.34-1.21)	0.28 (0.05-1.55)	0.19 (0.08-0.50)	0.45 (0.12-1.64)	0.26 (0.05-1.47)	0.20 (0.12-0.34)	0.43 (0.12-1.54)	0.29 (0.10-0.86)	0.00 (0.00-1.80)	0.41 (0.07-2.31)	0.97 (0.27-3.47)	0.79 (0.22-2.84)	0.00 (0.00-0.69)	0.71 (0.19-2.55)	0.00 (0.00-1.23)	0.56 (0.15-2.00)	1.71 (0.79-3.68)	0.00 (0.00-1.70)	0.13 (0.02-0.71)	0.00 (0.00-0.95)	0.27 (0.05-1.51)	0.00 (0.00-0.46)	0.14 (0.02-0.80)
Irregular Heart beat	0.40 (0.11-1.44)	0.00 (0.00-1.67)	0.00 (0.00-1.44)	0.00 (0.00-0.38)	0.12 (0.03-0.43)	0.97 (0.47-1.98)	0.94 (0.26-3.36)	0.81 (0.28-2.36)	0.67 (0.18-2.41)	1.45 (0.92-2.28)	0.24 (0.13-0.46)	0.00 (0.00-1.78)	0.00 (0.00-1.28)	0.91 (0.31-2.65)	0.30 (0.05-1.68)	0.15 (0.05-0.43)	0.15 (0.03-0.84)	0.00 (0.00-1.15)	0.07 (0.01-0.40)	0.28 (0.05-1.55)	0.19 (0.08-0.50)	0.23 (0.04-1.27)	0.52 (0.14-1.89)	0.07 (0.03-0.17)	0.00 (0.00-0.81)	0.29 (0.10-0.86)	0.48 (0.08-2.66)	0.00 (0.00-1.57)	0.00 (0.00-1.83)	0.00 (0.00-1.50)	0.36 (0.10-1.30)	0.00 (0.00-1.34)	0.00 (0.00-1.23)	0.00 (0.00-1.06)	0.28 (0.05-1.60)	0.00 (0.00-1.70)	0.13 (0.02-0.71)	0.50 (0.14-1.80)	1.08 (0.42-2.73)	0.00 (0.00-0.46)	0.00 (0.00-0.54)
Juvenile cataract	0.40 (0.11-1.44)	0.00 (0.00-1.67)	0.00 (0.00-1.44)	0.10 (0.02-0.56)	0.12 (0.03-0.43)	0.00 (0.00-0.53)	0.00 (0.00-1.77)	0.00 (0.00-1.03)	0.00 (0.00-1.27)	0.40 (0.17-0.94)	0.11 (0.04-0.28)	0.00 (0.00-1.78)	0.00 (0.00-1.28)	0.30 (0.05-1.71)	0.00 (0.00-1.14)	0.05 (0.01-0.27)	0.15 (0.03-0.84)	0.00 (0.00-1.15)	0.07 (0.01-0.40)	0.00 (0.00-1.05)	0.34 (0.16-0.70)	0.00 (0.00-0.86)	0.00 (0.00-1.00)	0.22 (0.13-0.36)	0.43 (0.12-1.54)	0.20 (0.05-0.71)	0.96 (0.26-3.42)	0.00 (0.00-1.57)	0.00 (0.00-1.83)	0.00 (0.00-1.50)	0.00 (0.00-0.69)	0.35 (0.06-1.98)	0.00 (0.00-1.23)	0.28 (0.05-1.56)	0.57 (0.16-2.05)	1.35 (0.46-3.90)	0.00 (0.00-0.48)	1.00 (0.39-2.53)	0.00 (0.00-1.02)	0.12 (0.02-0.68)	0.14 (0.02-0.80)
Kennel Cough	0.00 (0.00-0.76)	1.33 (0.45-3.83)	0.38 (0.07-2.12)	0.20 (0.05-0.72)	0.24 (0.09-0.61)	1.24 (0.66-2.35)	0.00 (0.00-1.77)	0.27 (0.05-1.51)	0.33 (0.06-1.87)	0.24 (0.08-0.71)	0.11 (0.04-0.28)	0.00 (0.00-1.78)	0.00 (0.00-1.28)	0.91 (0.31-2.65)	0.30 (0.05-1.68)	0.19 (0.08-0.50)	0.00 (0.00-0.57)	0.00 (0.00-1.15)	0.07 (0.01-0.40)	0.00 (0.00-1.05)	0.19 (0.08-0.50)	0.45 (0.12-1.64)	0.52 (0.14-1.89)	0.33 (0.22-0.50)	0.21 (0.04-1.20)	0.10 (0.02-0.55)	0.00 (0.00-1.80)	0.41 (0.07-2.31)	0.97 (0.27-3.47)	0.40 (0.07-2.20)	0.90 (0.39-2.09)	0.35 (0.06-1.98)	0.65 (0.18-2.33)	0.00 (0.00-1.06)	0.00 (0.00-1.08)	0.00 (0.00-1.70)	0.25 (0.07-0.91)	0.50 (0.14-1.80)	0.00 (0.00-1.02)	0.24 (0.07-0.87)	0.14 (0.02-0.80)
Keratoconjunctivitis sicca (KCS Dry Eye)	1.19 (0.55-2.57)	0.00 (0.00-1.67)	0.00 (0.00-1.44)	0.20 (0.05-0.72)	0.12 (0.03-0.43)	0.00 (0.00-0.53)	1.41 (0.48-4.06)	1.62 (0.75-3.49)	0.67 (0.18-2.41)	4.10 (3.13-5.35)	1.24 (0.93-1.64)	0.94 (0.26-3.37)	0.00 (0.00-1.28)	0.00 (0.00-1.16)	0.30 (0.05-1.68)	0.15 (0.05-0.43)	0.15 (0.03-0.84)	0.30 (0.05-1.70)	0.07 (0.01-0.40)	0.00 (0.00-1.05)	0.15 (0.05-0.43)	0.00 (0.00-0.86)	0.26 (0.05-1.47)	0.03 (0.01-0.11)	1.49 (0.72-3.04)	0.39 (0.15-1.00)	0.48 (0.08-2.66)	0.00 (0.00-1.57)	0.49 (0.09-2.70)	0.79 (0.22-2.84)	3.78 (2.49-5.72)	0.00 (0.00-1.34)	0.32 (0.06-1.81)	0.00 (0.00-1.06)	0.85 (0.29-2.48)	0.00 (0.00-1.70)	0.13 (0.02-0.71)	0.50 (0.14-1.80)	0.27 (0.05-1.51)	2.40 (1.56-3.67)	0.00 (0.00-0.54)
Lipoma	6.75 (4.87-9.28)	3.54 (1.80-6.83)	2.66 (1.30-5.39)	2.59 (1.77-3.76)	1.89 (1.35-2.66)	5.25 (3.85-7.12)	7.04 (4.31-11.29)	1.08 (0.42-2.75)	4.35 (2.56-7.30)	2.17 (1.50-3.14)	4.51 (3.89-5.23)	1.42 (0.48-4.08)	2.36 (1.15-4.80)	5.18 (3.26-8.14)	10.81 (7.91-14.60)	6.36 (5.38-7.50)	11.91 (9.67-14.57)	0.00 (0.00-1.15)	2.62 (1.91-3.60)	10.77 (7.98-14.39)	2.91 (2.27-3.73)	5.22 (3.50-7.70)	4.71 (3.00-7.32)	6.20 (5.65-6.79)	0.21 (0.04-1.20)	4.51 (3.40-5.97)	2.39 (1.03-5.48)	7.88 (5.10-11.98)	3.40 (1.66-6.85)	2.37 (1.09-5.08)	1.08 (0.50-2.34)	8.87 (6.08-12.76)	3.56 (2.00-6.26)	4.17 (2.54-6.76)	2.28 (1.16-4.43)	1.80 (0.70-4.54)	3.64 (2.55-5.18)	4.98 (3.24-7.56)	17.47 (13.95-21.66)	1.68 (1.00-2.79)	1.56 (0.87-2.76)
Lymphoma	0.40 (0.11-1.44)	0.00 (0.00-1.67)	0.00 (0.00-1.44)	0.30 (0.10-0.87)	0.24 (0.09-0.61)	0.55 (0.22-1.41)	0.00 (0.00-1.77)	0.27 (0.05-1.51)	0.67 (0.18-2.41)	0.00 (0.00-0.31)	0.11 (0.04-0.28)	0.00 (0.00-1.78)	0.00 (0.00-1.28)	0.30 (0.05-1.71)	0.60 (0.16-2.16)	0.15 (0.05-0.43)	0.89 (0.41-1.93)	0.00 (0.00-1.15)	0.21 (0.07-0.62)	0.00 (0.00-1.05)	0.63 (0.37-1.08)	0.00 (0.00-0.86)	0.26 (0.05-1.47)	0.20 (0.12-0.34)	0.00 (0.00-0.81)	0.20 (0.05-0.71)	0.00 (0.00-1.80)	0.41 (0.07-2.31)	0.00 (0.00-1.83)	0.40 (0.07-2.20)	0.54 (0.18-1.58)	0.00 (0.00-1.34)	1.62 (0.69-3.73)	0.00 (0.00-1.06)	0.00 (0.00-1.08)	0.00 (0.00-1.70)	0.00 (0.00-0.48)	0.25 (0.04-1.40)	0.54 (0.15-1.94)	0.36 (0.12-1.05)	0.28 (0.08-1.03)
Mammary cancer/tumour	0.40 (0.11-1.44)	0.00 (0.00-1.67)	1.14 (0.39-3.30)	0.00 (0.00-0.38)	0.36 (0.16-0.77)	0.28 (0.08-1.00)	0.47 (0.08-2.61)	0.27 (0.05-1.51)	0.00 (0.00-1.27)	0.32 (0.13-0.82)	0.27 (0.15-0.49)	0.00 (0.00-1.78)	0.00 (0.00-1.28)	0.30 (0.05-1.71)	1.20 (0.47-3.05)	0.39 (0.20-0.76)	0.00 (0.00-0.57)	0.00 (0.00-1.15)	0.14 (0.04-0.52)	1.11 (0.43-2.81)	0.24 (0.10-0.57)	0.23 (0.04-1.27)	0.26 (0.05-1.47)	0.33 (0.22-0.50)	0.21 (0.04-1.20)	0.10 (0.02-0.55)	0.00 (0.00-1.80)	1.24 (0.42-3.60)	0.49 (0.09-2.70)	0.40 (0.07-2.20)	0.00 (0.00-0.69)	0.00 (0.00-1.34)	0.65 (0.18-2.33)	0.00 (0.00-1.06)	0.00 (0.00-1.08)	0.45 (0.08-2.51)	0.38 (0.13-1.10)	0.00 (0.00-0.95)	0.27 (0.05-1.51)	0.00 (0.00-0.46)	0.14 (0.02-0.80)
Mammary lump	0.60 (0.20-1.74)	0.00 (0.00-1.67)	0.00 (0.00-1.44)	0.50 (0.21-1.16)	0.36 (0.16-0.77)	1.11 (0.56-2.17)	0.00 (0.00-1.77)	0.00 (0.00-1.03)	0.00 (0.00-1.27)	0.72 (0.38-1.37)	0.59 (0.39-0.89)	0.00 (0.00-1.78)	0.34 (0.06-1.89)	0.61 (0.17-2.20)	0.60 (0.16-2.16)	0.34 (0.16-0.70)	0.30 (0.08-1.08)	0.00 (0.00-1.15)	0.50 (0.24-1.02)	0.28 (0.05-1.55)	0.34 (0.16-0.70)	1.13 (0.49-2.63)	0.52 (0.14-1.89)	0.56 (0.41-0.77)	0.43 (0.12-1.54)	0.39 (0.15-1.00)	0.48 (0.08-2.66)	0.83 (0.23-2.97)	0.97 (0.27-3.47)	1.19 (0.40-3.43)	0.18 (0.03-1.01)	0.35 (0.06-1.98)	0.65 (0.18-2.33)	0.00 (0.00-1.06)	0.57 (0.16-2.05)	0.45 (0.08-2.51)	0.50 (0.20-1.28)	0.75 (0.25-2.17)	1.08 (0.42-2.73)	0.12 (0.02-0.68)	0.00 (0.00-0.54)
Mitral valve disease (MVD)	0.00 (0.00-0.76)	0.00 (0.00-1.67)	0.38 (0.07-2.12)	0.30 (0.10-0.87)	0.12 (0.03-0.43)	0.14 (0.02-0.78)	0.94 (0.26-3.36)	0.00 (0.00-1.03)	0.00 (0.00-1.27)	7.15 (5.85-8.72)	0.05 (0.01-0.20)	0.00 (0.00-1.78)	0.00 (0.00-1.28)	0.00 (0.00-1.16)	0.00 (0.00-1.14)	0.05 (0.01-0.27)	0.30 (0.08-1.08)	0.00 (0.00-1.15)	0.00 (0.00-0.27)	0.00 (0.00-1.05)	0.05 (0.01-0.27)	0.00 (0.00-0.86)	0.00 (0.00-1.00)	0.00 (0.00-0.06)	0.00 (0.00-0.81)	0.00 (0.00-0.38)	0.00 (0.00-1.80)	0.00 (0.00-1.57)	0.00 (0.00-1.83)	0.00 (0.00-1.50)	0.00 (0.00-0.69)	0.00 (0.00-1.34)	0.00 (0.00-1.23)	0.28 (0.05-1.56)	0.00 (0.00-1.08)	0.00 (0.00-1.70)	0.00 (0.00-0.48)	0.25 (0.04-1.40)	0.27 (0.05-1.51)	0.00 (0.00-0.46)	0.28 (0.08-1.03)
Nail/Claw injury	0.00 (0.00-0.76)	0.00 (0.00-1.67)	0.00 (0.00-1.44)	0.20 (0.05-0.72)	0.12 (0.03-0.43)	0.00 (0.00-0.53)	0.94 (0.26-3.36)	0.54 (0.15-1.95)	0.00 (0.00-1.27)	0.00 (0.00-0.31)	0.08 (0.03-0.24)	0.00 (0.00-1.78)	0.00 (0.00-1.28)	1.22 (0.48-3.09)	0.30 (0.05-1.68)	0.10 (0.03-0.35)	0.00 (0.00-0.57)	0.30 (0.05-1.70)	0.07 (0.01-0.40)	0.28 (0.05-1.55)	0.19 (0.08-0.50)	0.00 (0.00-0.86)	0.00 (0.00-1.00)	0.12 (0.06-0.23)	0.21 (0.04-1.20)	0.10 (0.02-0.55)	0.48 (0.08-2.66)	0.00 (0.00-1.57)	0.97 (0.27-3.47)	0.00 (0.00-1.50)	0.18 (0.03-1.01)	0.35 (0.06-1.98)	0.32 (0.06-1.81)	0.00 (0.00-1.06)	0.00 (0.00-1.08)	0.00 (0.00-1.70)	0.13 (0.02-0.71)	0.00 (0.00-0.95)	0.00 (0.00-1.02)	0.00 (0.00-0.46)	0.14 (0.02-0.80)
Ocular (eye) discharge	0.20 (0.04-1.12)	0.44 (0.08-2.46)	1.52 (0.59-3.84)	0.00 (0.00-0.38)	0.12 (0.03-0.43)	0.55 (0.22-1.41)	0.00 (0.00-1.77)	0.54 (0.15-1.95)	0.00 (0.00-1.27)	1.04 (0.61-1.78)	0.32 (0.18-0.56)	0.94 (0.26-3.37)	0.00 (0.00-1.28)	0.00 (0.00-1.16)	0.00 (0.00-1.14)	0.10 (0.03-0.35)	0.45 (0.15-1.30)	0.00 (0.00-1.15)	0.21 (0.07-0.62)	0.00 (0.00-1.05)	0.05 (0.01-0.27)	1.13 (0.49-2.63)	0.79 (0.27-2.28)	0.14 (0.08-0.27)	0.21 (0.04-1.20)	0.20 (0.05-0.71)	0.00 (0.00-1.80)	0.00 (0.00-1.57)	1.94 (0.76-4.89)	0.40 (0.07-2.20)	0.90 (0.39-2.09)	0.00 (0.00-1.34)	1.29 (0.50-3.28)	0.00 (0.00-1.06)	0.28 (0.05-1.60)	0.00 (0.00-1.70)	0.00 (0.00-0.48)	0.00 (0.00-0.95)	0.27 (0.05-1.51)	0.48 (0.19-1.23)	0.00 (0.00-0.54)
Oral (mouth) cancer/tumour	0.20 (0.04-1.12)	0.44 (0.08-2.46)	0.00 (0.00-1.44)	0.10 (0.02-0.56)	0.06 (0.01-0.33)	0.28 (0.08-1.00)	0.00 (0.00-1.77)	0.54 (0.15-1.95)	0.33 (0.06-1.87)	0.08 (0.01-0.45)	0.11 (0.04-0.28)	0.00 (0.00-1.78)	0.00 (0.00-1.28)	0.00 (0.00-1.16)	0.00 (0.00-1.14)	0.19 (0.08-0.50)	0.30 (0.08-1.08)	0.00 (0.00-1.15)	0.21 (0.07-0.62)	0.00 (0.00-1.05)	0.15 (0.05-0.43)	0.00 (0.00-0.86)	0.79 (0.27-2.28)	0.16 (0.09-0.28)	0.00 (0.00-0.81)	0.10 (0.02-0.55)	0.00 (0.00-1.80)	0.00 (0.00-1.57)	0.00 (0.00-1.83)	0.40 (0.07-2.20)	0.18 (0.03-1.01)	0.00 (0.00-1.34)	0.32 (0.06-1.81)	0.00 (0.00-1.06)	0.00 (0.00-1.08)	0.00 (0.00-1.70)	0.00 (0.00-0.48)	0.00 (0.00-0.95)	0.27 (0.05-1.51)	0.12 (0.02-0.68)	0.00 (0.00-0.54)
Oral (mouth) lump	0.00 (0.00-0.76)	0.00 (0.00-1.67)	0.00 (0.00-1.44)	0.10 (0.02-0.56)	0.18 (0.06-0.52)	1.38 (0.75-2.52)	0.00 (0.00-1.77)	0.00 (0.00-1.03)	0.33 (0.06-1.87)	0.08 (0.01-0.45)	0.13 (0.06-0.31)	0.00 (0.00-1.78)	0.00 (0.00-1.28)	0.00 (0.00-1.16)	0.30 (0.05-1.68)	0.05 (0.01-0.27)	0.60 (0.23-1.52)	0.00 (0.00-1.15)	0.28 (0.11-0.73)	0.00 (0.00-1.05)	0.19 (0.08-0.50)	0.00 (0.00-0.86)	0.00 (0.00-1.00)	0.09 (0.04-0.19)	0.00 (0.00-0.81)	0.10 (0.02-0.55)	0.48 (0.08-2.66)	0.41 (0.07-2.31)	0.00 (0.00-1.83)	0.00 (0.00-1.50)	0.00 (0.00-0.69)	0.35 (0.06-1.98)	1.29 (0.50-3.28)	0.28 (0.05-1.56)	0.28 (0.05-1.60)	0.00 (0.00-1.70)	0.13 (0.02-0.71)	0.50 (0.14-1.80)	0.00 (0.00-1.02)	0.00 (0.00-0.46)	0.28 (0.08-1.03)
Osteochondritis dissecans (OCD)	0.00 (0.00-0.76)	0.44 (0.08-2.46)	0.00 (0.00-1.44)	0.90 (0.47-1.69)	0.00 (0.00-0.23)	0.14 (0.02-0.78)	0.47 (0.08-2.61)	0.54 (0.15-1.95)	0.00 (0.00-1.27)	0.08 (0.01-0.45)	0.00 (0.00-0.10)	0.00 (0.00-1.78)	0.00 (0.00-1.28)	0.30 (0.05-1.71)	0.30 (0.05-1.68)	0.19 (0.08-0.50)	0.15 (0.03-0.84)	0.30 (0.05-1.70)	0.28 (0.11-0.73)	0.00 (0.00-1.05)	0.49 (0.26-0.89)	0.23 (0.04-1.27)	0.00 (0.00-1.00)	0.48 (0.34-0.67)	0.00 (0.00-0.81)	0.00 (0.00-0.38)	0.00 (0.00-1.80)	0.00 (0.00-1.57)	0.00 (0.00-1.83)	0.00 (0.00-1.50)	0.00 (0.00-0.69)	0.00 (0.00-1.34)	0.97 (0.33-2.82)	0.00 (0.00-1.06)	0.00 (0.00-1.08)	0.00 (0.00-1.70)	0.13 (0.02-0.71)	0.00 (0.00-0.95)	0.00 (0.00-1.02)	0.00 (0.00-0.46)	0.00 (0.00-0.54)
Otitis externa	1.79 (0.94-3.36)	1.33 (0.45-3.83)	1.14 (0.39-3.30)	0.10 (0.02-0.56)	2.19 (1.59-3.00)	1.38 (0.75-2.52)	2.35 (1.01-5.38)	2.16 (1.10-4.21)	0.33 (0.06-1.87)	1.04 (0.61-1.78)	1.16 (0.86-1.55)	0.00 (0.00-1.78)	0.68 (0.19-2.43)	3.05 (1.66-5.52)	0.00 (0.00-1.14)	1.46 (1.02-2.07)	2.08 (1.24-3.47)	2.42 (1.23-4.71)	2.13 (1.49-3.02)	0.83 (0.28-2.41)	1.46 (1.02-2.07)	0.45 (0.12-1.64)	0.79 (0.27-2.28)	1.61 (1.34-1.94)	1.28 (0.59-2.76)	0.49 (0.21-1.14)	0.48 (0.08-2.66)	0.41 (0.07-2.31)	1.94 (0.76-4.89)	2.37 (1.09-5.08)	1.26 (0.61-2.58)	3.19 (1.69-5.95)	1.94 (0.89-4.17)	0.00 (0.00-1.06)	1.14 (0.44-2.89)	0.00 (0.00-1.70)	1.76 (1.05-2.93)	4.23 (2.66-6.67)	0.27 (0.05-1.51)	2.87 (1.94-4.24)	0.00 (0.00-0.54)
Otitis media	0.79 (0.31-2.02)	0.00 (0.00-1.67)	1.52 (0.59-3.84)	0.10 (0.02-0.56)	1.36 (0.91-2.04)	1.52 (0.85-2.70)	0.47 (0.08-2.61)	2.43 (1.28-4.56)	0.33 (0.06-1.87)	1.21 (0.73-1.98)	1.40 (1.07-1.83)	0.00 (0.00-1.78)	0.34 (0.06-1.89)	0.91 (0.31-2.65)	0.30 (0.05-1.68)	0.87 (0.55-1.38)	1.34 (0.71-2.53)	3.64 (2.09-6.25)	1.06 (0.65-1.75)	0.28 (0.05-1.55)	1.07 (0.71-1.61)	1.13 (0.49-2.63)	0.52 (0.14-1.89)	1.35 (1.11-1.66)	0.64 (0.22-1.86)	0.59 (0.27-1.28)	0.00 (0.00-1.80)	0.41 (0.07-2.31)	1.94 (0.76-4.89)	1.58 (0.62-3.99)	0.36 (0.10-1.30)	1.77 (0.76-4.08)	1.62 (0.69-3.73)	0.00 (0.00-1.06)	1.42 (0.61-3.29)	0.45 (0.08-2.51)	1.38 (0.77-2.45)	2.24 (1.18-4.20)	1.88 (0.91-3.83)	2.16 (1.37-3.38)	0.00 (0.00-0.54)
Pancreatitis	0.79 (0.31-2.02)	0.88 (0.24-3.17)	1.14 (0.39-3.30)	0.50 (0.21-1.16)	0.71 (0.41-1.24)	2.62 (1.69-4.06)	0.00 (0.00-1.77)	0.00 (0.00-1.03)	0.67 (0.18-2.41)	1.21 (0.73-1.98)	1.24 (0.93-1.64)	0.47 (0.08-2.62)	1.69 (0.72-3.89)	0.91 (0.31-2.65)	0.30 (0.05-1.68)	0.63 (0.37-1.08)	0.30 (0.08-1.08)	0.61 (0.17-2.18)	0.43 (0.20-0.93)	0.28 (0.05-1.55)	0.10 (0.03-0.35)	0.45 (0.12-1.64)	0.00 (0.00-1.00)	0.40 (0.28-0.58)	0.21 (0.04-1.20)	3.34 (2.40-4.63)	0.00 (0.00-1.80)	0.00 (0.00-1.57)	1.94 (0.76-4.89)	1.19 (0.40-3.43)	0.00 (0.00-0.69)	0.35 (0.06-1.98)	0.00 (0.00-1.23)	0.83 (0.28-2.42)	0.57 (0.16-2.05)	0.00 (0.00-1.70)	0.13 (0.02-0.71)	1.49 (0.69-3.22)	0.81 (0.27-2.34)	0.84 (0.41-1.72)	1.13 (0.57-2.22)
Patellar luxation/Slipping kneecap	0.20 (0.04-1.12)	0.44 (0.08-2.46)	2.28 (1.05-4.89)	0.00 (0.00-0.38)	0.30 (0.13-0.69)	0.14 (0.02-0.78)	0.47 (0.08-2.61)	2.16 (1.10-4.21)	2.01 (0.92-4.31)	3.14 (2.30-4.26)	0.56 (0.37-0.86)	0.00 (0.00-1.78)	0.34 (0.06-1.89)	0.00 (0.00-1.16)	0.00 (0.00-1.14)	0.63 (0.37-1.08)	3.13 (2.05-4.73)	2.73 (1.44-5.10)	0.07 (0.01-0.40)	0.00 (0.00-1.05)	0.15 (0.05-0.43)	0.23 (0.04-1.27)	0.00 (0.00-1.00)	0.16 (0.09-0.28)	1.70 (0.86-3.32)	0.20 (0.05-0.71)	0.48 (0.08-2.66)	0.00 (0.00-1.57)	0.97 (0.27-3.47)	0.00 (0.00-1.50)	2.34 (1.37-3.97)	0.00 (0.00-1.34)	0.32 (0.06-1.81)	1.11 (0.43-2.82)	0.85 (0.29-2.48)	0.00 (0.00-1.70)	1.76 (1.05-2.93)	0.50 (0.14-1.80)	0.00 (0.00-1.02)	1.68 (1.00-2.79)	0.00 (0.00-0.54)
Persistent diarrhoea	0.40 (0.11-1.44)	0.88 (0.24-3.17)	0.38 (0.07-2.12)	1.19 (0.68-2.08)	0.36 (0.16-0.77)	0.14 (0.02-0.78)	0.47 (0.08-2.61)	0.00 (0.00-1.03)	0.33 (0.06-1.87)	0.72 (0.38-1.37)	0.48 (0.31-0.76)	0.94 (0.26-3.37)	0.00 (0.00-1.28)	0.00 (0.00-1.16)	0.00 (0.00-1.14)	0.63 (0.37-1.08)	0.60 (0.23-1.52)	0.30 (0.05-1.70)	0.78 (0.44-1.39)	1.11 (0.43-2.81)	0.92 (0.59-1.44)	0.00 (0.00-0.86)	0.52 (0.14-1.89)	0.42 (0.29-0.60)	0.00 (0.00-0.81)	0.59 (0.27-1.28)	0.00 (0.00-1.80)	0.41 (0.07-2.31)	0.49 (0.09-2.70)	0.40 (0.07-2.20)	0.18 (0.03-1.01)	0.35 (0.06-1.98)	0.32 (0.06-1.81)	1.94 (0.94-3.96)	0.28 (0.05-1.60)	2.25 (0.97-5.16)	0.13 (0.02-0.71)	0.25 (0.04-1.40)	0.54 (0.15-1.94)	0.48 (0.19-1.23)	0.71 (0.30-1.64)
Persistent vomiting	0.60 (0.20-1.74)	0.00 (0.00-1.67)	0.00 (0.00-1.44)	0.10 (0.02-0.56)	0.06 (0.01-0.33)	0.41 (0.14-1.21)	0.47 (0.08-2.61)	0.27 (0.05-1.51)	0.67 (0.18-2.41)	0.08 (0.01-0.45)	0.11 (0.04-0.28)	0.94 (0.26-3.37)	0.34 (0.06-1.89)	0.00 (0.00-1.16)	0.30 (0.05-1.68)	0.00 (0.00-0.19)	0.00 (0.00-0.57)	3.03 (1.65-5.49)	0.07 (0.01-0.40)	0.00 (0.00-1.05)	0.05 (0.01-0.27)	0.00 (0.00-0.86)	0.00 (0.00-1.00)	0.23 (0.14-0.37)	0.00 (0.00-0.81)	0.49 (0.21-1.14)	0.48 (0.08-2.66)	0.00 (0.00-1.57)	0.00 (0.00-1.83)	0.40 (0.07-2.20)	0.00 (0.00-0.69)	0.35 (0.06-1.98)	0.00 (0.00-1.23)	0.00 (0.00-1.06)	0.00 (0.00-1.08)	0.00 (0.00-1.70)	0.13 (0.02-0.71)	0.00 (0.00-0.95)	0.27 (0.05-1.51)	0.24 (0.07-0.87)	0.00 (0.00-0.54)
Persistent vomiting & diahorrea	0.20 (0.04-1.12)	0.44 (0.08-2.46)	0.76 (0.21-2.73)	0.10 (0.02-0.56)	0.24 (0.09-0.61)	0.55 (0.22-1.41)	0.00 (0.00-1.77)	0.00 (0.00-1.03)	0.00 (0.00-1.27)	0.32 (0.13-0.82)	0.16 (0.07-0.35)	1.42 (0.48-4.08)	0.00 (0.00-1.28)	0.30 (0.05-1.71)	0.00 (0.00-1.14)	0.15 (0.05-0.43)	0.00 (0.00-0.57)	0.30 (0.05-1.70)	0.14 (0.04-0.52)	0.00 (0.00-1.05)	0.15 (0.05-0.43)	0.00 (0.00-0.86)	0.00 (0.00-1.00)	0.29 (0.19-0.44)	0.00 (0.00-0.81)	0.88 (0.47-1.67)	0.48 (0.08-2.66)	0.00 (0.00-1.57)	0.00 (0.00-1.83)	0.79 (0.22-2.84)	0.00 (0.00-0.69)	0.00 (0.00-1.34)	0.00 (0.00-1.23)	0.28 (0.05-1.56)	0.00 (0.00-1.08)	0.45 (0.08-2.51)	0.38 (0.13-1.10)	0.25 (0.04-1.40)	0.81 (0.27-2.34)	0.48 (0.19-1.23)	0.28 (0.08-1.03)
Progressive Retinal Atrophy (PRA)	0.00 (0.00-0.76)	0.00 (0.00-1.67)	0.00 (0.00-1.44)	0.00 (0.00-0.38)	0.06 (0.01-0.33)	0.00 (0.00-0.53)	0.00 (0.00-1.77)	0.00 (0.00-1.03)	0.00 (0.00-1.27)	0.24 (0.08-0.71)	0.27 (0.15-0.49)	0.00 (0.00-1.78)	0.34 (0.06-1.89)	0.00 (0.00-1.16)	0.00 (0.00-1.14)	0.05 (0.01-0.27)	0.00 (0.00-0.57)	0.00 (0.00-1.15)	0.07 (0.01-0.40)	0.28 (0.05-1.55)	0.10 (0.03-0.35)	0.00 (0.00-0.86)	0.00 (0.00-1.00)	0.19 (0.11-0.32)	0.21 (0.04-1.20)	0.00 (0.00-0.38)	0.00 (0.00-1.80)	0.00 (0.00-1.57)	0.00 (0.00-1.83)	0.00 (0.00-1.50)	0.18 (0.03-1.01)	0.00 (0.00-1.34)	0.00 (0.00-1.23)	0.28 (0.05-1.56)	0.00 (0.00-1.08)	0.00 (0.00-1.70)	0.00 (0.00-0.48)	0.00 (0.00-0.95)	0.00 (0.00-1.02)	0.12 (0.02-0.68)	0.14 (0.02-0.80)
Prolapsed third eyelid gland (Cherry eye)	1.98 (1.08-3.61)	0.00 (0.00-1.67)	0.38 (0.07-2.12)	0.00 (0.00-0.38)	0.00 (0.00-0.23)	0.14 (0.02-0.78)	0.00 (0.00-1.77)	13.51 (10.40-17.37)	0.00 (0.00-1.27)	0.40 (0.17-0.94)	0.19 (0.09-0.39)	0.47 (0.08-2.62)	0.00 (0.00-1.28)	0.00 (0.00-1.16)	0.30 (0.05-1.68)	0.05 (0.01-0.27)	0.00 (0.00-0.57)	1.82 (0.84-3.91)	0.07 (0.01-0.40)	0.00 (0.00-1.05)	0.24 (0.10-0.57)	0.00 (0.00-0.86)	0.00 (0.00-1.00)	0.01 (0.00-0.08)	3.83 (2.44-5.97)	0.00 (0.00-0.38)	0.00 (0.00-1.80)	0.00 (0.00-1.57)	0.00 (0.00-1.83)	0.00 (0.00-1.50)	0.00 (0.00-0.69)	0.00 (0.00-1.34)	0.32 (0.06-1.81)	0.00 (0.00-1.06)	0.28 (0.05-1.60)	0.00 (0.00-1.70)	0.00 (0.00-0.48)	0.00 (0.00-0.95)	0.81 (0.27-2.34)	0.00 (0.00-0.46)	0.00 (0.00-0.54)
Pseudopregnancy (phantom pregnancy)	0.40 (0.11-1.44)	0.00 (0.00-1.67)	0.76 (0.21-2.73)	0.10 (0.02-0.56)	0.47 (0.24-0.93)	0.41 (0.14-1.21)	0.47 (0.08-2.61)	0.00 (0.00-1.03)	0.00 (0.00-1.27)	0.32 (0.13-0.82)	0.32 (0.18-0.56)	0.00 (0.00-1.78)	1.01 (0.35-2.94)	0.30 (0.05-1.71)	0.60 (0.16-2.16)	0.58 (0.33-1.02)	0.15 (0.03-0.84)	0.00 (0.00-1.15)	0.07 (0.01-0.40)	0.28 (0.05-1.55)	0.05 (0.01-0.27)	0.45 (0.12-1.64)	1.05 (0.41-2.66)	0.26 (0.16-0.41)	0.00 (0.00-0.81)	0.00 (0.00-0.38)	0.00 (0.00-1.80)	0.00 (0.00-1.57)	0.00 (0.00-1.83)	0.00 (0.00-1.50)	0.18 (0.03-1.01)	0.71 (0.19-2.55)	0.32 (0.06-1.81)	0.28 (0.05-1.56)	0.00 (0.00-1.08)	0.45 (0.08-2.51)	0.13 (0.02-0.71)	0.00 (0.00-0.95)	0.27 (0.05-1.51)	0.12 (0.02-0.68)	0.00 (0.00-0.54)
Pyoderma	0.79 (0.31-2.02)	0.44 (0.08-2.46)	0.38 (0.07-2.12)	0.10 (0.02-0.56)	0.71 (0.41-1.24)	0.97 (0.47-1.98)	2.35 (1.01-5.38)	2.70 (1.47-4.90)	0.33 (0.06-1.87)	0.48 (0.22-1.05)	0.54 (0.35-0.83)	0.00 (0.00-1.78)	1.35 (0.53-3.42)	1.22 (0.48-3.09)	0.90 (0.31-2.61)	0.19 (0.08-0.50)	0.60 (0.23-1.52)	0.91 (0.31-2.64)	0.92 (0.54-1.57)	0.28 (0.05-1.55)	1.21 (0.82-1.79)	0.45 (0.12-1.64)	0.79 (0.27-2.28)	0.45 (0.31-0.63)	0.21 (0.04-1.20)	0.29 (0.10-0.86)	0.00 (0.00-1.80)	0.41 (0.07-2.31)	0.00 (0.00-1.83)	0.40 (0.07-2.20)	1.44 (0.73-2.82)	2.48 (1.21-5.03)	0.00 (0.00-1.23)	0.56 (0.15-2.00)	0.57 (0.16-2.05)	0.00 (0.00-1.70)	0.88 (0.43-1.80)	0.75 (0.25-2.17)	0.00 (0.00-1.02)	1.80 (1.09-2.94)	0.14 (0.02-0.80)
Pyometra	0.60 (0.20-1.74)	0.44 (0.08-2.46)	1.14 (0.39-3.30)	0.20 (0.05-0.72)	0.24 (0.09-0.61)	0.14 (0.02-0.78)	0.94 (0.26-3.36)	0.81 (0.28-2.36)	1.00 (0.34-2.91)	1.13 (0.67-1.88)	0.21 (0.11-0.42)	2.83 (1.30-6.04)	0.34 (0.06-1.89)	0.00 (0.00-1.16)	0.60 (0.16-2.16)	0.15 (0.05-0.43)	0.74 (0.32-1.73)	0.30 (0.05-1.70)	0.57 (0.29-1.12)	0.55 (0.15-1.99)	1.17 (0.78-1.73)	0.23 (0.04-1.27)	0.79 (0.27-2.28)	0.40 (0.28-0.58)	0.00 (0.00-0.81)	0.39 (0.15-1.00)	0.48 (0.08-2.66)	0.83 (0.23-2.97)	0.00 (0.00-1.83)	0.79 (0.22-2.84)	0.54 (0.18-1.58)	0.00 (0.00-1.34)	0.32 (0.06-1.81)	0.83 (0.28-2.42)	0.28 (0.05-1.60)	2.70 (1.24-5.77)	1.38 (0.77-2.45)	0.25 (0.04-1.40)	0.81 (0.27-2.34)	0.48 (0.19-1.23)	0.00 (0.00-0.54)
Rash between folds of skin	0.00 (0.00-0.76)	0.00 (0.00-1.67)	0.00 (0.00-1.44)	0.00 (0.00-0.38)	0.00 (0.00-0.23)	0.41 (0.14-1.21)	0.94 (0.26-3.36)	1.89 (0.92-3.85)	0.00 (0.00-1.27)	0.08 (0.01-0.45)	0.16 (0.07-0.35)	0.00 (0.00-1.78)	0.68 (0.19-2.43)	0.00 (0.00-1.16)	0.00 (0.00-1.14)	0.19 (0.08-0.50)	0.00 (0.00-0.57)	1.82 (0.84-3.91)	0.07 (0.01-0.40)	0.00 (0.00-1.05)	0.00 (0.00-0.19)	0.23 (0.04-1.27)	0.26 (0.05-1.47)	0.01 (0.00-0.08)	0.00 (0.00-0.81)	0.00 (0.00-0.38)	0.00 (0.00-1.80)	0.00 (0.00-1.57)	0.00 (0.00-1.83)	0.00 (0.00-1.50)	0.90 (0.39-2.09)	0.00 (0.00-1.34)	0.00 (0.00-1.23)	0.00 (0.00-1.06)	0.00 (0.00-1.08)	0.00 (0.00-1.70)	0.25 (0.07-0.91)	0.00 (0.00-0.95)	0.00 (0.00-1.02)	0.24 (0.07-0.87)	0.00 (0.00-0.54)
Regular Reverse Sneezing	0.40 (0.11-1.44)	0.00 (0.00-1.67)	0.76 (0.21-2.73)	0.00 (0.00-0.38)	0.00 (0.00-0.23)	0.00 (0.00-0.53)	0.00 (0.00-1.77)	0.54 (0.15-1.95)	0.00 (0.00-1.27)	0.48 (0.22-1.05)	0.03 (0.00-0.15)	0.00 (0.00-1.78)	0.34 (0.06-1.89)	0.00 (0.00-1.16)	0.00 (0.00-1.14)	0.00 (0.00-0.19)	0.00 (0.00-0.57)	0.30 (0.05-1.70)	0.00 (0.00-0.27)	0.00 (0.00-1.05)	0.00 (0.00-0.19)	0.00 (0.00-0.86)	0.00 (0.00-1.00)	0.04 (0.01-0.13)	0.43 (0.12-1.54)	0.00 (0.00-0.38)	0.48 (0.08-2.66)	0.00 (0.00-1.57)	0.00 (0.00-1.83)	0.00 (0.00-1.50)	1.98 (1.11-3.51)	0.00 (0.00-1.34)	0.00 (0.00-1.23)	0.28 (0.05-1.56)	0.57 (0.16-2.05)	0.90 (0.25-3.22)	0.50 (0.20-1.28)	0.25 (0.04-1.40)	0.27 (0.05-1.51)	0.12 (0.02-0.68)	0.42 (0.14-1.24)
Seizure/Fitting	2.58 (1.51-4.36)	0.00 (0.00-1.67)	0.00 (0.00-1.44)	0.60 (0.27-1.30)	2.19 (1.59-3.00)	1.38 (0.75-2.52)	0.94 (0.26-3.36)	1.35 (0.58-3.12)	0.33 (0.06-1.87)	0.80 (0.44-1.47)	0.21 (0.11-0.42)	0.94 (0.26-3.37)	0.00 (0.00-1.28)	0.00 (0.00-1.16)	0.00 (0.00-1.14)	0.44 (0.23-0.83)	0.30 (0.08-1.08)	0.30 (0.05-1.70)	0.64 (0.34-1.21)	0.28 (0.05-1.55)	0.68 (0.41-1.14)	0.68 (0.23-1.98)	0.52 (0.14-1.89)	0.79 (0.61-1.03)	0.21 (0.04-1.20)	0.39 (0.15-1.00)	0.00 (0.00-1.80)	0.83 (0.23-2.97)	0.97 (0.27-3.47)	0.40 (0.07-2.20)	3.06 (1.92-4.85)	0.35 (0.06-1.98)	0.00 (0.00-1.23)	1.11 (0.43-2.82)	0.28 (0.05-1.60)	0.90 (0.25-3.22)	0.25 (0.07-0.91)	0.50 (0.14-1.80)	0.54 (0.15-1.94)	0.12 (0.02-0.68)	0.00 (0.00-0.54)
Skin (cutaneous) cyst	4.76 (3.22-6.99)	7.52 (4.75-11.72)	6.84 (4.37-10.56)	1.09 (0.61-1.95)	2.37 (1.74-3.21)	6.08 (4.56-8.06)	7.98 (5.04-12.41)	3.51 (2.06-5.92)	2.68 (1.36-5.19)	2.41 (1.69-3.42)	2.69 (2.21-3.26)	0.47 (0.08-2.62)	1.69 (0.72-3.89)	2.74 (1.45-5.13)	3.30 (1.85-5.82)	3.11 (2.44-3.95)	5.80 (4.27-7.84)	1.52 (0.65-3.50)	5.11 (4.07-6.38)	5.80 (3.83-8.71)	3.25 (2.57-4.11)	3.85 (2.42-6.09)	4.45 (2.80-7.01)	2.19 (1.87-2.56)	1.91 (1.01-3.60)	3.04 (2.15-4.29)	0.48 (0.08-2.66)	2.49 (1.15-5.32)	4.37 (2.32-8.09)	5.14 (3.03-8.59)	2.34 (1.37-3.97)	3.90 (2.19-6.85)	3.24 (1.77-5.85)	2.50 (1.32-4.68)	4.56 (2.83-7.28)	2.70 (1.24-5.77)	1.76 (1.05-2.93)	3.73 (2.27-6.06)	5.38 (3.51-8.16)	1.80 (1.09-2.94)	1.13 (0.57-2.22)
Skin cancer/tumour	1.98 (1.08-3.61)	0.44 (0.08-2.46)	0.76 (0.21-2.73)	0.40 (0.15-1.02)	0.24 (0.09-0.61)	6.22 (4.68-8.22)	2.82 (1.30-6.01)	0.27 (0.05-1.51)	0.33 (0.06-1.87)	0.24 (0.08-0.71)	0.54 (0.35-0.83)	0.00 (0.00-1.78)	0.00 (0.00-1.28)	0.61 (0.17-2.20)	1.80 (0.83-3.87)	0.87 (0.55-1.38)	4.76 (3.39-6.65)	0.91 (0.31-2.64)	0.28 (0.11-0.73)	0.83 (0.28-2.41)	2.72 (2.10-3.52)	1.81 (0.92-3.54)	1.57 (0.72-3.38)	1.54 (1.28-1.86)	0.21 (0.04-1.20)	0.88 (0.47-1.67)	0.48 (0.08-2.66)	0.83 (0.23-2.97)	0.97 (0.27-3.47)	0.79 (0.22-2.84)	0.90 (0.39-2.09)	1.06 (0.36-3.08)	1.62 (0.69-3.73)	1.11 (0.43-2.82)	0.28 (0.05-1.60)	0.45 (0.08-2.51)	2.13 (1.34-3.39)	0.25 (0.04-1.40)	2.42 (1.28-4.53)	0.60 (0.26-1.39)	0.71 (0.30-1.64)
Skin lump	1.59 (0.81-3.10)	3.10 (1.51-6.25)	0.38 (0.07-2.12)	0.50 (0.21-1.16)	0.53 (0.28-1.01)	4.70 (3.38-6.49)	2.35 (1.01-5.38)	0.54 (0.15-1.95)	1.00 (0.34-2.91)	0.88 (0.49-1.58)	1.10 (0.81-1.49)	0.47 (0.08-2.62)	0.68 (0.19-2.43)	2.13 (1.04-4.34)	3.30 (1.85-5.82)	1.55 (1.10-2.18)	3.57 (2.41-5.26)	0.61 (0.17-2.18)	1.49 (0.98-2.27)	1.66 (0.76-3.57)	1.41 (0.98-2.02)	2.04 (1.08-3.83)	0.26 (0.05-1.47)	1.34 (1.10-1.64)	0.43 (0.12-1.54)	1.08 (0.60-1.92)	1.91 (0.75-4.82)	2.49 (1.15-5.32)	0.97 (0.27-3.47)	0.40 (0.07-2.20)	0.36 (0.10-1.30)	3.55 (1.94-6.40)	0.97 (0.33-2.82)	0.56 (0.15-2.00)	0.28 (0.05-1.60)	0.00 (0.00-1.70)	1.38 (0.77-2.45)	1.00 (0.39-2.53)	3.23 (1.85-5.55)	1.20 (0.65-2.19)	0.71 (0.30-1.64)
Splenic cancer/tumour	0.20 (0.04-1.12)	0.00 (0.00-1.67)	0.00 (0.00-1.44)	0.30 (0.10-0.87)	0.12 (0.03-0.43)	0.28 (0.08-1.00)	0.47 (0.08-2.61)	0.00 (0.00-1.03)	0.33 (0.06-1.87)	0.24 (0.08-0.71)	0.00 (0.00-0.10)	0.47 (0.08-2.62)	0.00 (0.00-1.28)	0.30 (0.05-1.71)	0.30 (0.05-1.68)	0.10 (0.03-0.35)	0.45 (0.15-1.30)	0.00 (0.00-1.15)	0.28 (0.11-0.73)	0.00 (0.00-1.05)	0.19 (0.08-0.50)	0.00 (0.00-0.86)	0.52 (0.14-1.89)	0.09 (0.04-0.19)	0.00 (0.00-0.81)	0.00 (0.00-0.38)	0.00 (0.00-1.80)	0.00 (0.00-1.57)	0.97 (0.27-3.47)	0.00 (0.00-1.50)	0.00 (0.00-0.69)	1.06 (0.36-3.08)	0.00 (0.00-1.23)	0.00 (0.00-1.06)	0.00 (0.00-1.08)	0.00 (0.00-1.70)	0.00 (0.00-0.48)	0.00 (0.00-0.95)	0.00 (0.00-1.02)	0.00 (0.00-0.46)	0.00 (0.00-0.54)
Spondylosis	0.40 (0.11-1.44)	0.00 (0.00-1.67)	0.00 (0.00-1.44)	0.60 (0.27-1.30)	0.18 (0.06-0.52)	1.80 (1.05-3.05)	0.47 (0.08-2.61)	0.00 (0.00-1.03)	0.00 (0.00-1.27)	0.24 (0.08-0.71)	0.16 (0.07-0.35)	0.00 (0.00-1.78)	1.01 (0.35-2.94)	0.61 (0.17-2.20)	0.30 (0.05-1.68)	0.10 (0.03-0.35)	1.04 (0.51-2.13)	0.61 (0.17-2.18)	0.71 (0.39-1.30)	1.38 (0.59-3.19)	0.29 (0.13-0.63)	0.00 (0.00-0.86)	0.00 (0.00-1.00)	0.22 (0.13-0.36)	0.00 (0.00-0.81)	0.10 (0.02-0.55)	0.00 (0.00-1.80)	1.24 (0.42-3.60)	0.00 (0.00-1.83)	0.40 (0.07-2.20)	0.36 (0.10-1.30)	0.00 (0.00-1.34)	0.32 (0.06-1.81)	0.00 (0.00-1.06)	0.00 (0.00-1.08)	0.45 (0.08-2.51)	0.13 (0.02-0.71)	0.00 (0.00-0.95)	0.00 (0.00-1.02)	0.12 (0.02-0.68)	0.00 (0.00-0.54)
Steroid Responsive Meningitis/Arteritis	2.38 (1.37-4.12)	0.44 (0.08-2.46)	0.00 (0.00-1.44)	0.10 (0.02-0.56)	0.06 (0.01-0.33)	0.69 (0.30-1.61)	0.00 (0.00-1.77)	0.00 (0.00-1.03)	0.33 (0.06-1.87)	0.00 (0.00-0.31)	0.05 (0.01-0.20)	0.00 (0.00-1.78)	0.00 (0.00-1.28)	0.00 (0.00-1.16)	0.30 (0.05-1.68)	0.10 (0.03-0.35)	0.00 (0.00-0.57)	0.00 (0.00-1.15)	0.00 (0.00-0.27)	0.00 (0.00-1.05)	0.10 (0.03-0.35)	0.23 (0.04-1.27)	0.26 (0.05-1.47)	0.06 (0.02-0.15)	0.00 (0.00-0.81)	0.00 (0.00-0.38)	0.00 (0.00-1.80)	0.00 (0.00-1.57)	0.00 (0.00-1.83)	0.00 (0.00-1.50)	0.00 (0.00-0.69)	0.00 (0.00-1.34)	0.32 (0.06-1.81)	0.00 (0.00-1.06)	0.00 (0.00-1.08)	0.00 (0.00-1.70)	0.13 (0.02-0.71)	0.00 (0.00-0.95)	0.27 (0.05-1.51)	0.00 (0.00-0.46)	1.13 (0.57-2.22)
Syringomyelia	0.00 (0.00-0.76)	0.00 (0.00-1.67)	0.00 (0.00-1.44)	0.00 (0.00-0.38)	0.00 (0.00-0.23)	0.00 (0.00-0.53)	0.00 (0.00-1.77)	0.00 (0.00-1.03)	0.00 (0.00-1.27)	4.74 (3.69-6.07)	0.00 (0.00-0.10)	0.00 (0.00-1.78)	0.00 (0.00-1.28)	0.00 (0.00-1.16)	0.00 (0.00-1.14)	0.00 (0.00-0.19)	0.00 (0.00-0.57)	0.00 (0.00-1.15)	0.00 (0.00-0.27)	0.00 (0.00-1.05)	0.00 (0.00-0.19)	0.00 (0.00-0.86)	0.00 (0.00-1.00)	0.00 (0.00-0.06)	0.00 (0.00-0.81)	0.00 (0.00-0.38)	0.00 (0.00-1.80)	0.00 (0.00-1.57)	0.00 (0.00-1.83)	0.00 (0.00-1.50)	0.18 (0.03-1.01)	0.00 (0.00-1.34)	0.00 (0.00-1.23)	0.00 (0.00-1.06)	0.00 (0.00-1.08)	0.00 (0.00-1.70)	0.00 (0.00-0.48)	0.00 (0.00-0.95)	0.00 (0.00-1.02)	0.00 (0.00-0.46)	0.00 (0.00-0.54)
Trachea/Windpipe disorder	0.00 (0.00-0.76)	0.00 (0.00-1.67)	0.38 (0.07-2.12)	0.00 (0.00-0.38)	0.12 (0.03-0.43)	0.14 (0.02-0.78)	0.00 (0.00-1.77)	1.08 (0.42-2.75)	0.00 (0.00-1.27)	0.00 (0.00-0.31)	0.00 (0.00-0.10)	0.00 (0.00-1.78)	0.34 (0.06-1.89)	0.00 (0.00-1.16)	0.00 (0.00-1.14)	0.05 (0.01-0.27)	0.00 (0.00-0.57)	0.61 (0.17-2.18)	0.00 (0.00-0.27)	0.28 (0.05-1.55)	0.05 (0.01-0.27)	0.00 (0.00-0.86)	0.00 (0.00-1.00)	0.06 (0.02-0.15)	0.43 (0.12-1.54)	0.00 (0.00-0.38)	0.48 (0.08-2.66)	0.41 (0.07-2.31)	0.00 (0.00-1.83)	0.00 (0.00-1.50)	0.72 (0.28-1.84)	0.00 (0.00-1.34)	0.00 (0.00-1.23)	0.56 (0.15-2.00)	0.00 (0.00-1.08)	0.00 (0.00-1.70)	0.25 (0.07-0.91)	0.00 (0.00-0.95)	0.00 (0.00-1.02)	0.00 (0.00-0.46)	0.00 (0.00-0.54)
Umbilical hernia	1.19 (0.55-2.57)	0.88 (0.24-3.17)	1.90 (0.81-4.37)	0.10 (0.02-0.56)	0.18 (0.06-0.52)	0.41 (0.14-1.21)	0.00 (0.00-1.77)	1.62 (0.75-3.49)	1.00 (0.34-2.91)	6.11 (4.91-7.58)	0.51 (0.33-0.80)	0.94 (0.26-3.37)	1.01 (0.35-2.94)	0.30 (0.05-1.71)	0.30 (0.05-1.68)	1.07 (0.71-1.61)	0.15 (0.03-0.84)	0.30 (0.05-1.70)	1.77 (1.20-2.60)	0.83 (0.28-2.41)	0.00 (0.00-0.19)	1.59 (0.77-3.24)	1.57 (0.72-3.38)	0.42 (0.29-0.60)	6.17 (4.33-8.72)	1.86 (1.20-2.89)	0.96 (0.26-3.42)	0.83 (0.23-2.97)	1.46 (0.50-4.19)	0.00 (0.00-1.50)	4.68 (3.22-6.78)	0.35 (0.06-1.98)	0.65 (0.18-2.33)	0.28 (0.05-1.56)	11.97 (8.98-15.78)	0.00 (0.00-1.70)	0.75 (0.35-1.63)	1.00 (0.39-2.53)	1.08 (0.42-2.73)	0.24 (0.07-0.87)	0.14 (0.02-0.80)
Unknown	0.40 (0.11-1.44)	0.00 (0.00-1.67)	0.38 (0.07-2.12)	0.50 (0.21-1.16)	0.47 (0.24-0.93)	0.28 (0.08-1.00)	0.00 (0.00-1.77)	0.27 (0.05-1.51)	0.33 (0.06-1.87)	0.24 (0.08-0.71)	0.11 (0.04-0.28)	0.47 (0.08-2.62)	0.00 (0.00-1.28)	0.30 (0.05-1.71)	0.00 (0.00-1.14)	0.19 (0.08-0.50)	0.45 (0.15-1.30)	0.00 (0.00-1.15)	0.43 (0.20-0.93)	0.00 (0.00-1.05)	0.39 (0.20-0.76)	0.00 (0.00-0.86)	0.00 (0.00-1.00)	0.22 (0.13-0.36)	0.64 (0.22-1.86)	0.59 (0.27-1.28)	0.00 (0.00-1.80)	0.41 (0.07-2.31)	0.00 (0.00-1.83)	1.19 (0.40-3.43)	0.18 (0.03-1.01)	0.00 (0.00-1.34)	0.32 (0.06-1.81)	0.56 (0.15-2.00)	0.00 (0.00-1.08)	0.45 (0.08-2.51)	0.25 (0.07-0.91)	1.00 (0.39-2.53)	0.54 (0.15-1.94)	0.48 (0.19-1.23)	0.42 (0.14-1.24)
Unspecified Autoimmune	0.20 (0.04-1.12)	0.44 (0.08-2.46)	0.76 (0.21-2.73)	0.20 (0.05-0.72)	0.30 (0.13-0.69)	0.97 (0.47-1.98)	0.47 (0.08-2.61)	1.08 (0.42-2.75)	0.67 (0.18-2.41)	0.24 (0.08-0.71)	0.24 (0.13-0.46)	1.42 (0.48-4.08)	0.34 (0.06-1.89)	0.30 (0.05-1.71)	0.90 (0.31-2.61)	0.53 (0.30-0.95)	0.45 (0.15-1.30)	0.00 (0.00-1.15)	0.92 (0.54-1.57)	0.00 (0.00-1.05)	0.15 (0.05-0.43)	0.23 (0.04-1.27)	0.52 (0.14-1.89)	0.26 (0.16-0.41)	0.00 (0.00-0.81)	0.10 (0.02-0.55)	0.00 (0.00-1.80)	0.41 (0.07-2.31)	0.49 (0.09-2.70)	0.40 (0.07-2.20)	0.36 (0.10-1.30)	0.71 (0.19-2.55)	0.00 (0.00-1.23)	0.00 (0.00-1.06)	0.00 (0.00-1.08)	0.90 (0.25-3.22)	0.13 (0.02-0.71)	0.25 (0.04-1.40)	0.27 (0.05-1.51)	0.12 (0.02-0.68)	0.00 (0.00-0.54)
Unspecified Eye	0.20 (0.04-1.12)	0.00 (0.00-1.67)	0.00 (0.00-1.44)	0.10 (0.02-0.56)	0.12 (0.03-0.43)	0.83 (0.38-1.80)	0.47 (0.08-2.61)	0.54 (0.15-1.95)	0.00 (0.00-1.27)	1.13 (0.67-1.88)	0.19 (0.09-0.39)	0.00 (0.00-1.78)	0.00 (0.00-1.28)	0.00 (0.00-1.16)	0.90 (0.31-2.61)	0.29 (0.13-0.63)	0.60 (0.23-1.52)	0.30 (0.05-1.70)	0.57 (0.29-1.12)	0.00 (0.00-1.05)	0.24 (0.10-0.57)	0.23 (0.04-1.27)	0.00 (0.00-1.00)	0.13 (0.07-0.25)	0.21 (0.04-1.20)	0.00 (0.00-0.38)	0.00 (0.00-1.80)	0.00 (0.00-1.57)	0.97 (0.27-3.47)	0.00 (0.00-1.50)	1.98 (1.11-3.51)	0.00 (0.00-1.34)	0.00 (0.00-1.23)	0.28 (0.05-1.56)	1.99 (0.97-4.06)	0.00 (0.00-1.70)	0.00 (0.00-0.48)	0.50 (0.14-1.80)	0.27 (0.05-1.51)	0.00 (0.00-0.46)	0.00 (0.00-0.54)
Unspecified Muscle Bone or Joint	0.60 (0.20-1.74)	0.44 (0.08-2.46)	0.00 (0.00-1.44)	0.40 (0.15-1.02)	0.36 (0.16-0.77)	0.41 (0.14-1.21)	0.47 (0.08-2.61)	0.27 (0.05-1.51)	0.00 (0.00-1.27)	0.64 (0.33-1.26)	0.32 (0.18-0.56)	0.94 (0.26-3.37)	0.68 (0.19-2.43)	0.30 (0.05-1.71)	0.60 (0.16-2.16)	0.44 (0.23-0.83)	0.89 (0.41-1.93)	0.30 (0.05-1.70)	0.57 (0.29-1.12)	0.00 (0.00-1.05)	0.39 (0.20-0.76)	0.23 (0.04-1.27)	0.52 (0.14-1.89)	0.52 (0.38-0.72)	0.00 (0.00-0.81)	0.39 (0.15-1.00)	0.00 (0.00-1.80)	0.83 (0.23-2.97)	0.49 (0.09-2.70)	0.40 (0.07-2.20)	0.54 (0.18-1.58)	0.35 (0.06-1.98)	1.62 (0.69-3.73)	0.83 (0.28-2.42)	0.28 (0.05-1.60)	0.45 (0.08-2.51)	0.50 (0.20-1.28)	0.25 (0.04-1.40)	0.54 (0.15-1.94)	0.48 (0.19-1.23)	0.42 (0.14-1.24)
Unspecified Respiratory	0.20 (0.04-1.12)	0.00 (0.00-1.67)	0.00 (0.00-1.44)	0.10 (0.02-0.56)	0.00 (0.00-0.23)	0.28 (0.08-1.00)	0.00 (0.00-1.77)	0.27 (0.05-1.51)	0.00 (0.00-1.27)	0.16 (0.04-0.58)	0.05 (0.01-0.20)	0.00 (0.00-1.78)	0.00 (0.00-1.28)	0.00 (0.00-1.16)	0.90 (0.31-2.61)	0.15 (0.05-0.43)	0.00 (0.00-0.57)	0.61 (0.17-2.18)	0.07 (0.01-0.40)	0.28 (0.05-1.55)	0.15 (0.05-0.43)	0.23 (0.04-1.27)	0.26 (0.05-1.47)	0.06 (0.02-0.15)	0.21 (0.04-1.20)	0.00 (0.00-0.38)	0.00 (0.00-1.80)	0.00 (0.00-1.57)	0.00 (0.00-1.83)	0.00 (0.00-1.50)	1.26 (0.61-2.58)	0.00 (0.00-1.34)	0.32 (0.06-1.81)	0.00 (0.00-1.06)	0.28 (0.05-1.60)	0.00 (0.00-1.70)	1.13 (0.60-2.13)	0.25 (0.04-1.40)	0.27 (0.05-1.51)	0.12 (0.02-0.68)	0.14 (0.02-0.80)
Unspecified Skin Ear or Coat	0.99 (0.42-2.30)	1.77 (0.69-4.46)	1.14 (0.39-3.30)	0.30 (0.10-0.87)	0.65 (0.36-1.16)	1.38 (0.75-2.52)	4.23 (2.24-7.83)	1.62 (0.75-3.49)	0.00 (0.00-1.27)	0.48 (0.22-1.05)	0.62 (0.41-0.93)	0.47 (0.08-2.62)	2.70 (1.38-5.24)	1.22 (0.48-3.09)	0.60 (0.16-2.16)	0.53 (0.30-0.95)	0.60 (0.23-1.52)	1.21 (0.47-3.07)	1.13 (0.70-1.84)	0.28 (0.05-1.55)	0.78 (0.48-1.26)	0.68 (0.23-1.98)	0.26 (0.05-1.47)	0.86 (0.67-1.11)	1.28 (0.59-2.76)	0.98 (0.53-1.80)	1.44 (0.49-4.13)	1.66 (0.65-4.19)	0.97 (0.27-3.47)	0.79 (0.22-2.84)	1.08 (0.50-2.34)	2.13 (0.98-4.56)	0.65 (0.18-2.33)	0.00 (0.00-1.06)	0.57 (0.16-2.05)	1.35 (0.46-3.90)	2.13 (1.34-3.39)	1.00 (0.39-2.53)	1.34 (0.58-3.11)	2.16 (1.37-3.38)	0.14 (0.02-0.80)
Unspecified tumour/cancer	1.39 (0.67-2.84)	0.88 (0.24-3.17)	1.52 (0.59-3.84)	1.09 (0.61-1.95)	0.65 (0.36-1.16)	3.18 (2.13-4.72)	0.94 (0.26-3.36)	0.27 (0.05-1.51)	1.00 (0.34-2.91)	0.40 (0.17-0.94)	0.78 (0.54-1.12)	0.00 (0.00-1.78)	0.34 (0.06-1.89)	0.91 (0.31-2.65)	0.90 (0.31-2.61)	0.83 (0.52-1.32)	1.93 (1.13-3.28)	1.21 (0.47-3.07)	1.28 (0.81-2.01)	0.83 (0.28-2.41)	0.97 (0.63-1.50)	1.59 (0.77-3.24)	1.31 (0.56-3.03)	1.11 (0.89-1.38)	0.21 (0.04-1.20)	0.69 (0.33-1.41)	0.48 (0.08-2.66)	0.83 (0.23-2.97)	0.97 (0.27-3.47)	1.98 (0.85-4.54)	0.72 (0.28-1.84)	1.42 (0.55-3.59)	1.29 (0.50-3.28)	0.83 (0.28-2.42)	1.14 (0.44-2.89)	0.90 (0.25-3.22)	1.51 (0.86-2.61)	1.00 (0.39-2.53)	2.15 (1.09-4.19)	0.48 (0.19-1.23)	0.57 (0.22-1.45)
Urinary incontinence	0.40 (0.11-1.44)	2.21 (0.95-5.07)	0.76 (0.21-2.73)	1.39 (0.83-2.32)	0.30 (0.13-0.69)	1.80 (1.05-3.05)	1.41 (0.48-4.06)	0.00 (0.00-1.03)	0.00 (0.00-1.27)	0.16 (0.04-0.58)	0.08 (0.03-0.24)	1.89 (0.74-4.75)	0.34 (0.06-1.89)	2.74 (1.45-5.13)	4.20 (2.52-6.93)	0.73 (0.44-1.20)	0.30 (0.08-1.08)	0.00 (0.00-1.15)	1.13 (0.70-1.84)	1.11 (0.43-2.81)	0.49 (0.26-0.89)	0.91 (0.35-2.31)	5.76 (3.83-8.57)	0.69 (0.52-0.92)	0.00 (0.00-0.81)	0.20 (0.05-0.71)	0.00 (0.00-1.80)	1.24 (0.42-3.60)	3.40 (1.66-6.85)	1.19 (0.40-3.43)	0.00 (0.00-0.69)	2.13 (0.98-4.56)	0.97 (0.33-2.82)	0.83 (0.28-2.42)	0.28 (0.05-1.60)	0.00 (0.00-1.70)	0.00 (0.00-0.48)	0.75 (0.25-2.17)	1.08 (0.42-2.73)	0.24 (0.07-0.87)	0.00 (0.00-0.54)
Urinary tract infection (UTI)	0.40 (0.11-1.44)	1.33 (0.45-3.83)	1.14 (0.39-3.30)	1.00 (0.54-1.82)	0.18 (0.06-0.52)	0.83 (0.38-1.80)	2.82 (1.30-6.01)	0.27 (0.05-1.51)	0.00 (0.00-1.27)	1.13 (0.67-1.88)	0.83 (0.59-1.18)	0.47 (0.08-2.62)	0.68 (0.19-2.43)	1.83 (0.84-3.93)	1.50 (0.64-3.47)	0.58 (0.33-1.02)	0.15 (0.03-0.84)	0.30 (0.05-1.70)	0.14 (0.04-0.52)	0.28 (0.05-1.55)	0.92 (0.59-1.44)	0.91 (0.35-2.31)	0.79 (0.27-2.28)	0.45 (0.31-0.63)	0.21 (0.04-1.20)	0.79 (0.40-1.54)	0.96 (0.26-3.42)	0.41 (0.07-2.31)	0.00 (0.00-1.83)	1.19 (0.40-3.43)	0.90 (0.39-2.09)	0.71 (0.19-2.55)	0.32 (0.06-1.81)	0.56 (0.15-2.00)	0.28 (0.05-1.60)	1.35 (0.46-3.90)	0.50 (0.20-1.28)	0.75 (0.25-2.17)	0.54 (0.15-1.94)	0.96 (0.49-1.88)	0.00 (0.00-0.54)
Urolithiasis (Urate crystals)	0.00 (0.00-0.76)	1.33 (0.45-3.83)	0.38 (0.07-2.12)	0.20 (0.05-0.72)	0.06 (0.01-0.33)	0.00 (0.00-0.53)	0.00 (0.00-1.77)	0.81 (0.28-2.36)	1.34 (0.52-3.39)	0.16 (0.04-0.58)	0.27 (0.15-0.49)	0.47 (0.08-2.62)	0.00 (0.00-1.28)	7.93 (5.47-11.36)	0.00 (0.00-1.14)	0.10 (0.03-0.35)	0.00 (0.00-0.57)	0.61 (0.17-2.18)	0.00 (0.00-0.27)	0.00 (0.00-1.05)	0.29 (0.13-0.63)	0.00 (0.00-0.86)	0.26 (0.05-1.47)	0.14 (0.08-0.27)	0.00 (0.00-0.81)	0.20 (0.05-0.71)	0.48 (0.08-2.66)	0.00 (0.00-1.57)	0.00 (0.00-1.83)	0.40 (0.07-2.20)	0.36 (0.10-1.30)	0.00 (0.00-1.34)	0.00 (0.00-1.23)	0.28 (0.05-1.56)	0.57 (0.16-2.05)	0.00 (0.00-1.70)	0.00 (0.00-0.48)	0.00 (0.00-0.95)	0.00 (0.00-1.02)	0.12 (0.02-0.68)	0.00 (0.00-0.54)
